# Supplementary material for: Disruption of the thyroid hormone system and patterns of altered thyroid hormones after gestational chemical exposures in rodents – a systematic review
Source: Front Endocrinol (Lausanne). 2024 Jan 30;14:1323284. doi: 10.3389/fendo.2023.1323284 (PMC10863050; doi:10.3389/fendo.2023.1323284)
Supplement: Supplementary file 1 [file DataSheet_1.xlsx]

## Sheet: List of contents
Supplemental Material to
Disruption of the thyroid hormone system and patterns of altered thyroid hormones after gestational chemical exposures in rodents – a systematic review
Isabel Forner-Piquer1, Asma Baig1, Andreas Kortenkamp1*
1 Centre for Pollution Research and Policy, Department of Life Sciences, College of Health, Medicine and Life Sciences, Brunel University London, Kingston Lane, Uxbridge, UB8 3PH, United Kingdom
* Corresponding Author: andreas.kortenkamp@brunel.ac.uk
Contents
Supplemental Material No.	Description
1	Literature search string
2	Data extraction template
3	Risk of Bias template
4	Articles for full-text screening (Animals: rodents + non-rodents), CADIMA reference numbers and reason for exclusion
5	Metadata from studies, CADIMA reference numbers
6	Data from multiple-dose studies
7	Data from single-dose studies
8	Risk of Bias evaluation for multiple-dose studies
9	Risk of Bias evaluation for single-dose studies
10	Summary for Risk of Bias for single-dose studies
11	T4-TSH response patterns from single-dose studies
12	Classification scheme for modes of action

## Sheet: 1 Search string
SUPPLEMENTAL MATERIAL 1: LITERATURE SEARCH STRING
KEYWORDS
		Pubmed		WoS		Scopus		TOTAL
EDC
"Endocrine disrupt*"		17710		27853		26130		71693
"thyroid disrupt*"		418		447		460		1325
EDC		5160		7222		10363		22745
estrogen*		286211		196704		293963		776878
*strogen*		0		0		303748		303748
hormon*		1213653		706970		1076125		2996748
fungicid*		37002		41177		51138		129317
insecticid*		104702		104702		118779		328183
"insect repellent*"		4812		1545		4887		11244
rodenticid*		22948		2027		3611		28586
bactericid*		37684		38788		66723		143195
antimicrobial*		226951		335125		318555		880631
nematicid*		1417		3472		3648		8537
molluscicid*		1339		1774		2348		5461
larvicid*		3770		5841		7037		16648
piscicid*		636		1334		1263		3233
virucid*		1693		1824		2308		5825
avicid*		48		54		98		200
herbicid*		43043		67140		77779		187962
pesticid*		184261		122711		153492		460464
biocid*		4138		9409		12714		26261
cosmetic*		105975		60856		101682		268513
"personal care product*"		3418		10393		5784		19595
PPCP		372		658		2438		3468
"UV filter*"		1472		2844		2613		6929
pharmaceutical*		697116		490944		429033		1617093
"heavy metal*"		59777		166501		178914		405192
Flam*		37118		167906		211549		416573
drug*		6275281		1886766		8725768		16887815
mycotoxin*		19862		27366		29946		77174
microcystin*		4800		7347		7279		19426
xeno*		214287				305213
plastic*		365534		306553		1058484		1730571
textil*		25219		108549		182686		316454
clothing*		22284		37987		73549		133820
furnitur*		2365		14983		22252		39600
"food storage"		4403		1614		20971		26988
pack*		214681
"canned food"		377		644		2303		3324
"cleaning product*"		676		1171		1481		3328
"medical device*"		24279		32504		64298		121081
solvent*		418112		559999		730160		1708271
lubricant*		5894		36972		73734		116600
propellant*		2010		18906		34681		55597
coating*		75083		441906		580434		1097423
electronic*		2117714		1738456		1862291		5718461
household		221201		187774		252694		661669
product*		2025844		4725718		6553374		13304936
toy*		4477		251437		35706		291620
dust		47037		159009		200961		407007
waste		151184		542646		714890		1408720
bottle		24480				60467
container		1632264				139577
paint*		29774				126950
adhesiv*		85251				194257
detergent		68359				81739
TSH
TSH		32821		26928		39447		99196
thyrotrop*		47339		26032		76676		150047
thyroid*		238877		196798		306194		741869
"HPT axis"		559		585		640		1784
"nuclear hormone receptor"		1890		2122		3642		7654
Thyroid hormone
T4		58194		40697		71156		170047
thyroxine*		49038		27514		77833		154385
tetraiodothyronine		376		293		445		1114
T3		60436		44428		78375		183239
triiodothyronine		32769		16610		32939		82318
"thyroid hormone*"		48032		45491		64410		157933
"TH"		107644		136864		141102		385610
Combinations of keywords
		Pubmed		WoS		Scopus		TOTAL
EDC	EDC + TH
"Endocrine disrupt*"	(("Endocrine disrupt*" ) AND ( TSH OR thyrotrop* OR thyroid* OR "HPT axis" OR "nuclear hormone receptor“ ) AND ( T4 OR thyroxine* OR tetraiodothyronine OR T3 OR triiodothyronine OR "thyroid hormone*" OR "TH"))	1106		1525		1616		4247
"thyroid disrupt*"	(( "thyroid disrupt*") AND ( TSH OR thyrotrop* OR thyroid* OR "HPT axis" OR "nuclear hormone receptor“ ) AND ( T4 OR thyroxine* OR tetraiodothyronine OR T3 OR triiodothyronine OR "thyroid hormone*" OR "TH"))	346		355		384		1085
EDC	(( EDC ) AND ( TSH OR thyrotrop* OR thyroid* OR "HPT axis" OR "nuclear hormone receptor“ ) AND ( T4 OR thyroxine* OR tetraiodothyronine OR T3 OR triiodothyronine OR "thyroid hormone*" OR "TH"))	43		84		121		248
estrogen*	(( estrogen* ) AND ( TSH OR thyrotrop* OR thyroid* OR "HPT axis" OR "nuclear hormone receptor“ ) AND ( T4 OR thyroxine* OR tetraiodothyronine OR T3 OR triiodothyronine OR "thyroid hormone*" OR "TH"))	2.937		2737		4237		6976.94
*strogen*	(( *strogen* ) AND ( TSH OR thyrotrop* OR thyroid* OR "HPT axis" OR "nuclear hormone receptor“ ) AND ( T4 OR thyroxine* OR tetraiodothyronine OR T3 OR triiodothyronine OR "thyroid hormone*" OR "TH"))	0		0		4323		4323
fungicid*	(( fungicid* ) AND ( TSH OR thyrotrop* OR thyroid* OR "HPT axis" OR "nuclear hormone receptor“ ) AND ( T4 OR thyroxine* OR tetraiodothyronine OR T3 OR triiodothyronine OR "thyroid hormone*" OR "TH"))	206		66		99		371
insecticid*	(( insecticid* ) AND ( TSH OR thyrotrop* OR thyroid* OR "HPT axis" OR "nuclear hormone receptor“ ) AND ( T4 OR thyroxine* OR tetraiodothyronine OR T3 OR triiodothyronine OR "thyroid hormone*" OR "TH"))	259		119		198		576
"insect repellent*"	(( "insect repellent*" ) AND ( TSH OR thyrotrop* OR thyroid* OR "HPT axis" OR "nuclear hormone receptor“ ) AND ( T4 OR thyroxine* OR tetraiodothyronine OR T3 OR triiodothyronine OR "thyroid hormone*" OR "TH"))	2		1		1		4
rodenticid*	(( rodenticid* ) AND ( TSH OR thyrotrop* OR thyroid* OR "HPT axis" OR "nuclear hormone receptor“ ) AND ( T4 OR thyroxine* OR tetraiodothyronine OR T3 OR triiodothyronine OR "thyroid hormone*" OR "TH"))	27		4		6		37
bactericid*	(( bactericid* ) AND ( TSH OR thyrotrop* OR thyroid* OR "HPT axis" OR "nuclear hormone receptor“ ) AND ( T4 OR thyroxine* OR tetraiodothyronine OR T3 OR triiodothyronine OR "thyroid hormone*" OR "TH"))	16		16		30		62
antimicrobial*	(( antimicrobial* ) AND ( TSH OR thyrotrop* OR thyroid* OR "HPT axis" OR "nuclear hormone receptor“) AND ( T4 OR thyroxine* OR tetraiodothyronine OR T3 OR triiodothyronine OR "thyroid hormone*" OR "TH"))	69		83		115		267
nematicid*	(( nematicid* ) AND ( TSH OR thyrotrop* OR thyroid* OR "HPT axis" OR "nuclear hormone receptor“ ) AND ( T4 OR thyroxine* OR tetraiodothyronine OR T3 OR triiodothyronine OR "thyroid hormone*" OR "TH"))	0		0		0		0
molluscicid*	(( molluscicid* ) AND ( TSH OR thyrotrop* OR thyroid* OR "HPT axis" OR "nuclear hormone receptor“ ) AND ( T4 OR thyroxine* OR tetraiodothyronine OR T3 OR triiodothyronine OR "thyroid hormone*" OR "TH"))	0		0		0		0
larvicid*	(( larvicid* ) AND ( TSH OR thyrotrop* OR thyroid* OR "HPT axis" OR "nuclear hormone receptor“ ) AND ( T4 OR thyroxine* OR tetraiodothyronine OR T3 OR triiodothyronine OR "thyroid hormone*" OR "TH"))	1		1		1		3
piscicid*	(( piscicid* ) AND ( TSH OR thyrotrop* OR thyroid* OR "HPT axis" OR "nuclear hormone receptor“ ) AND ( T4 OR thyroxine* OR tetraiodothyronine OR T3 OR triiodothyronine OR "thyroid hormone*" OR "TH")))	0		0		0		0
virucid*	(( virucid* ) AND ( TSH OR thyrotrop* OR thyroid* OR "HPT axis" OR "nuclear hormone receptor“ ) AND ( T4 OR thyroxine* OR tetraiodothyronine OR T3 OR triiodothyronine OR "thyroid hormone*" OR "TH"))	0		0		0		0
avicid*	(( avicid* ) AND ( TSH OR thyrotrop* OR thyroid* OR "HPT axis" OR "nuclear hormone receptor“ ) AND ( T4 OR thyroxine* OR tetraiodothyronine OR T3 OR triiodothyronine OR "thyroid hormone*" OR "TH"))	0		0		0		0
herbicid*	(( herbicid* ) AND ( TSH OR thyrotrop* OR thyroid* OR "HPT axis" OR "nuclear hormone receptor“ ) AND ( T4 OR thyroxine* OR tetraiodothyronine OR T3 OR triiodothyronine OR "thyroid hormone*" OR "TH"))	162		112		152		426
pesticid*	(( pesticid* ) AND ( TSH OR thyrotrop* OR thyroid* OR "HPT axis" OR "nuclear hormone receptor“ ) AND ( T4 OR thyroxine* OR tetraiodothyronine OR T3 OR triiodothyronine OR "thyroid hormone*" OR "TH"))	680		537		462		1679
biocid*	(( biocid* ) AND ( TSH OR thyrotrop* OR thyroid* OR "HPT axis" OR "nuclear hormone receptor“ ) AND ( T4 OR thyroxine* OR tetraiodothyronine OR T3 OR triiodothyronine OR "thyroid hormone*" OR "TH"))	16		22		25		63
cosmetic*	(( cosmetic* ) AND ( TSH OR thyrotrop* OR thyroid* OR "HPT axis" OR "nuclear hormone receptor“ ) AND ( T4 OR thyroxine* OR tetraiodothyronine OR T3 OR triiodothyronine OR "thyroid hormone*" OR "TH"))	119		76		165		360
"personal care product*"	(( "personal care product*" ) AND ( TSH OR thyrotrop* OR thyroid* OR "HPT axis" OR "nuclear hormone receptor“ ) AND ( T4 OR thyroxine* OR tetraiodothyronine OR T3 OR triiodothyronine OR "thyroid hormone*" OR "TH"))	25		64		36		125
PPCP	(( PPCP ) AND ( TSH OR thyrotrop* OR thyroid* OR "HPT axis" OR "nuclear hormone receptor“ ) AND ( T4 OR thyroxine* OR tetraiodothyronine OR T3 OR triiodothyronine OR "thyroid hormone*" OR "TH"))	2		2		8		12
"UV filter*"	(( "UV filter*" ) AND ( TSH OR thyrotrop* OR thyroid* OR "HPT axis" OR "nuclear hormone receptor“ ) AND ( T4 OR thyroxine* OR tetraiodothyronine OR T3 OR triiodothyronine OR "thyroid hormone*" OR "TH"))	12		27		16		55
pharmaceutical*	(( pharmaceutical* ) AND ( TSH OR thyrotrop* OR thyroid* OR "HPT axis" OR "nuclear hormone receptor“ ) AND ( T4 OR thyroxine* OR tetraiodothyronine OR T3 OR triiodothyronine OR "thyroid hormone*" OR "TH"))	923		595		592		2110
"heavy metal*"	(( "heavy metal*" ) AND ( TSH OR thyrotrop* OR thyroid* OR "HPT axis" OR "nuclear hormone receptor“ ) AND ( T4 OR thyroxine* OR tetraiodothyronine OR T3 OR triiodothyronine OR "thyroid hormone*" OR "TH"))	71		105		136		312
flam*	(( flam* ) AND ( TSH OR thyrotrop* OR thyroid* OR "HPT axis" OR "nuclear hormone receptor“ ) AND ( T4 OR thyroxine* OR tetraiodothyronine OR T3 OR triiodothyronine OR "thyroid hormone*" OR "TH"))	418		895		445		1758
mycotoxin*	(( mycotoxin* ) AND ( TSH OR thyrotrop* OR thyroid* OR "HPT axis" OR "nuclear hormone receptor“ ) AND ( T4 OR thyroxine* OR tetraiodothyronine OR T3 OR triiodothyronine OR "thyroid hormone*" OR "TH"))	17		12		28		57
microcystin*	(( microcystin* ) AND ( TSH OR thyrotrop* OR thyroid* OR "HPT axis" OR "nuclear hormone receptor“ ) AND ( T4 OR thyroxine* OR tetraiodothyronine OR T3 OR triiodothyronine OR "thyroid hormone*" OR "TH"))	14		22		16		52
xeno*	(( xeno* ) AND ( TSH OR thyrotrop* OR thyroid* OR "HPT axis" OR "nuclear hormone receptor“ ) AND ( T4 OR thyroxine* OR tetraiodothyronine OR T3 OR triiodothyronine OR "thyroid hormone*" OR "TH"))	1219		1725		1853
plastic*	(( plastic* ) AND ( TSH OR thyrotrop* OR thyroid* OR "HPT axis" OR "nuclear hormone receptor“ ) AND ( T4 OR thyroxine* OR tetraiodothyronine OR T3 OR triiodothyronine OR "thyroid hormone*" OR "TH"))	477		696		637		1810
textil*	(( textil* ) AND ( TSH OR thyrotrop* OR thyroid* OR "HPT axis" OR "nuclear hormone receptor“ ) AND ( T4 OR thyroxine* OR tetraiodothyronine OR T3 OR triiodothyronine OR "thyroid hormone*" OR "TH"))	17		27		30		74
clothing*	(( clothing* ) AND ( TSH OR thyrotrop* OR thyroid* OR "HPT axis" OR "nuclear hormone receptor“ ) AND ( T4 OR thyroxine* OR tetraiodothyronine OR T3 OR triiodothyronine OR "thyroid hormone*" OR "TH"))	8		6		16		30
furniture	(( furniture) AND ( TSH OR thyrotrop* OR thyroid* OR "HPT axis" OR "nuclear hormone receptor“ ) AND ( T4 OR thyroxine* OR tetraiodothyronine OR T3 OR triiodothyronine OR "thyroid hormone*" OR "TH"))	7		14		7		28
"food storage"	(( "food storage" ) AND ( TSH OR thyrotrop* OR thyroid* OR "HPT axis" OR "nuclear hormone receptor“ ) AND ( T4 OR thyroxine* OR tetraiodothyronine OR T3 OR triiodothyronine OR "thyroid hormone*" OR "TH"))	1		2		3		6
pack*	(( pack* ) AND ( TSH OR thyrotrop* OR thyroid* OR "HPT axis" OR "nuclear hormone receptor“ ) AND ( T4 OR thyroxine* OR tetraiodothyronine OR T3 OR triiodothyronine OR "thyroid hormone*" OR "TH"))	190		233		369		792
"canned food*"	(( "canned food*" ) AND ( TSH OR thyrotrop* OR thyroid* OR "HPT axis" OR "nuclear hormone receptor“ ) AND ( T4 OR thyroxine* OR tetraiodothyronine OR T3 OR triiodothyronine OR "thyroid hormone*" OR "TH"))	5		8		8		21
bottle	(( bottle) AND ( TSH OR thyrotrop* OR thyroid* OR "HPT axis" OR "nuclear hormone receptor“ ) AND ( T4 OR thyroxine* OR tetraiodothyronine OR T3 OR triiodothyronine OR "thyroid hormone*" OR "TH"))	28		46		55		129
container	(( container ) AND ( TSH OR thyrotrop* OR thyroid* OR "HPT axis" OR "nuclear hormone receptor“ ) AND ( T4 OR thyroxine* OR tetraiodothyronine OR T3 OR triiodothyronine OR "thyroid hormone*" OR "TH"))	4165		18		38		4221
"cleaning product*"	(( "cleaning product*" ) AND ( TSH OR thyrotrop* OR thyroid* OR "HPT axis" OR "nuclear hormone receptor“ ) AND ( T4 OR thyroxine* OR tetraiodothyronine OR T3 OR triiodothyronine OR "thyroid hormone*" OR "TH"))	3		4		3		10
"medical device*"	(( "medical device*" ) AND ( TSH OR thyrotrop* OR thyroid* OR "HPT axis" OR "nuclear hormone receptor“ ) AND ( T4 OR thyroxine* OR tetraiodothyronine OR T3 OR triiodothyronine OR "thyroid hormone*" OR "TH"))	5		12		15		32
paint*	((paint*) AND ( TSH OR thyrotrop* OR thyroid* OR "HPT axis" OR "nuclear hormone receptor“ ) AND ( T4 OR thyroxine* OR tetraiodothyronine OR T3 OR triiodothyronine OR "thyroid hormone*" OR "TH"))	23		27		36		86
adhesiv*	((adhesiv*) AND ( TSH OR thyrotrop* OR thyroid* OR "HPT axis" OR "nuclear hormone receptor“ ) AND ( T4 OR thyroxine* OR tetraiodothyronine OR T3 OR triiodothyronine OR "thyroid hormone*" OR "TH"))	23		19		48		90
solvent*	(( solvent* ) AND ( TSH OR thyrotrop* OR thyroid* OR "HPT axis" OR "nuclear hormone receptor“ ) AND ( T4 OR thyroxine* OR tetraiodothyronine OR T3 OR triiodothyronine OR "thyroid hormone*" OR "TH"))	483		94		181		758
lubricant*	(( lubricant* ) AND ( TSH OR thyrotrop* OR thyroid* OR "HPT axis" OR "nuclear hormone receptor“ )AND ( T4 OR thyroxine* OR tetraiodothyronine OR T3 OR triiodothyronine OR "thyroid hormone*" OR "TH"))	4		5		10		19
propellant*	(( propellant* ) AND ( TSH OR thyrotrop* OR thyroid* OR "HPT axis" OR "nuclear hormone receptor“ ) AND ( T4 OR thyroxine* OR tetraiodothyronine OR T3 OR triiodothyronine OR "thyroid hormone*" OR "TH"))	7		8		10		25
coating*	(( coating* ) AND ( TSH OR thyrotrop* OR thyroid* OR "HPT axis" OR "nuclear hormone receptor“ ) AND ( T4 OR thyroxine* OR tetraiodothyronine OR T3 OR triiodothyronine OR "thyroid hormone*" OR "TH"))	16		18		22		56
electronic*	(( electronic* ) AND ( TSH OR thyrotrop* OR thyroid* OR "HPT axis" OR "nuclear hormone receptor“ ) AND ( T4 OR thyroxine* OR tetraiodothyronine OR T3 OR triiodothyronine OR "thyroid hormone*" OR "TH"))	3307		216		305		3828
household	(( household ) AND ( TSH OR thyrotrop* OR thyroid* OR "HPT axis" OR "nuclear hormone receptor“ ) AND ( T4 OR thyroxine* OR tetraiodothyronine OR T3 OR triiodothyronine OR "thyroid hormone*" OR "TH"))	227		107		159		493
detergent*	((detergent* ) AND ( TSH OR thyrotrop* OR thyroid* OR "HPT axis" OR "nuclear hormone receptor“ ) AND ( T4 OR thyroxine* OR tetraiodothyronine OR T3 OR triiodothyronine OR "thyroid hormone*" OR "TH"))	84		50		117		251
product*	(( product* ) AND ( TSH OR thyrotrop* OR thyroid* OR "HPT axis" OR "nuclear hormone receptor“ )) AND ( T4 OR thyroxine* OR tetraiodothyronine OR T3 OR triiodothyronine OR "thyroid hormone*" OR "TH")	5296		5186		7559		18041
toy	(( toy ) AND ( TSH OR thyrotrop* OR thyroid* OR "HPT axis" OR "nuclear hormone receptor“ ) AND ( T4 OR thyroxine* OR tetraiodothyronine OR T3 OR triiodothyronine OR "thyroid hormone*" OR "TH"))	8		210		12		230
dust	(( dust ) AND ( TSH OR thyrotrop* OR thyroid* OR "HPT axis" OR "nuclear hormone receptor“ ) AND ( T4 OR thyroxine* OR tetraiodothyronine OR T3 OR triiodothyronine OR "thyroid hormone*" OR "TH"))	52		150		72		274
waste	(( waste ) AND ( TSH OR thyrotrop* OR thyroid* OR "HPT axis" OR "nuclear hormone receptor“ ) AND ( T4 OR thyroxine* OR tetraiodothyronine OR T3 OR triiodothyronine OR "thyroid hormone*" OR "TH"))	110		255		181		546
SEARCH STRINGS
		Pubmed		WoS		Scopus		TOTAL
ORIGINAL from pilot study:
("Endocrine Disruptors" OR "endocrine disrupting chemical*" OR EDC OR "endocrine disruptor*" OR "thyroid disrupting chemical*" OR "thyroid disruptor*") AND (Thyroxine) AND (Thyrotropin OR "thyroid stimulating hormone")		150		90		292		532
With specific chemicals:
("Endocrine Disruptors" OR "endocrine disrupting chemical*" OR EDC OR "endocrine disruptor*" OR "thyroid disrupting chemical*" OR "thyroid disruptor*" OR phenols OR phthalates OR pesticides OR PCB OR metals OR dioxin*) AND (Thyroxine) AND (Thyrotropin OR "thyroid stimulating hormone")		1405		268		646		2319
("Endocrine Disruptors" OR "endocrine disrupting chemical*" OR EDC OR "endocrine disruptor*" OR "thyroid disrupting chemical*" OR "thyroid disruptor*" OR phenols OR phthalates OR pesticides OR PCB OR metals OR dioxin* OR perfluoro*) AND (Thyroxine) AND (Thyrotropin OR "thyroid stimulating hormone")		1446		305		692		2443
("Endocrine Disruptors" OR "endocrine disrupting chemical*" OR EDC OR "endocrine disruptor*" OR "thyroid disrupting chemical*" OR "thyroid disruptor*" OR phenols OR phthalates OR pesticides OR PCB OR metals OR dioxin* OR perfluoro* OR PBDE) AND (Thyroxine) AND (Thyrotropin OR "thyroid stimulating hormone")		1448		322		718		2488
("Endocrine Disruptors" OR "endocrine disrupting chemical*" OR EDC OR "endocrine disruptor*" OR "thyroid disrupting chemical*" OR "thyroid disruptor*" OR phenols OR phthalates OR pesticides OR PCB OR “polychlorinated biphenyl*” OR metals OR dioxin* OR perfluoro* OR PBDE) AND (Thyroxine) AND (Thyrotropin OR "thyroid stimulating hormone")		1462		346		733		2541
("Endocrine Disruptors" OR "endocrine disrupting chemical*" OR EDC OR "endocrine disruptor*" OR "thyroid disrupting chemical*" OR "thyroid disruptor*" OR phenols OR phthalates OR pesticides OR PCB OR “polychlorinated biphenyl*” OR metals OR dioxin* OR perfluoro* OR PBDE OR Polybrominated) AND (Thyroxine) AND (Thyrotropin OR "thyroid stimulating hormone")		1470		356		746		2572
("Endocrine Disruptors" OR "endocrine disrupting chemical*" OR EDC OR "endocrine disruptor*" OR "thyroid disrupting chemical*" OR "thyroid disruptor*" OR phenols OR phthalates OR pesticides OR PCB OR “polychlorinated biphenyl*” OR metals OR dioxin* OR perfluoro* OR PBDE OR Polybrominated OR “flame retardant*”) AND (Thyroxine) AND (Thyrotropin OR "thyroid stimulating hormone")		1474		363		753		2590
("Endocrine Disruptors" OR "endocrine disrupting chemical*" OR EDC OR "endocrine disruptor*" OR "thyroid disrupting chemical*" OR "thyroid disruptor*" OR phenols OR phthalates OR pesticides OR PCB OR “polychlorinated biphenyl*” OR metals OR dioxin* OR perfluoro* OR PBDE OR Polybrominated OR “flame retardant*” OR parabens ) AND (Thyroxine) AND (Thyrotropin OR "thyroid stimulating hormone")		1474		363		756		2593
("Endocrine Disruptors" OR "endocrine disrupting chemical*" OR EDC OR "endocrine disruptor*" OR "thyroid disrupting chemical*" OR "thyroid disruptor*" OR phenols OR phthalates OR pesticides OR PCB OR “polychlorinated biphenyl*” OR metals OR dioxin* OR perfluoro* OR PBDE OR Polybrominated OR “flame retardant*” OR parabens OR fungicide* ) AND (Thyroxine) AND (Thyrotropin OR "thyroid stimulating hor…		1475		364		768		2607
("Endocrine Disruptors" OR "endocrine disrupting chemical*" OR EDC OR "endocrine disruptor*" OR "thyroid disrupting chemical*" OR "thyroid disruptor*" OR phenols OR phthalates OR pesticides OR PCB OR “polychlorinated biphenyl*” OR metals OR dioxin* OR perfluoro* OR PBDE OR Polybrominated OR “flame retardant*” OR parabens OR fungicide* OR herbicide*) AND (Thyroxine) AND (Thyrotropin OR "thyroid st…		1475		370		779		2624
("Endocrine Disruptors" OR "endocrine disrupting chemical*" OR EDC OR "endocrine disruptor*" OR "thyroid disrupting chemical*" OR "thyroid disruptor*" OR phenols OR phthalates OR pesticides OR PCB OR “polychlorinated biphenyl*” OR metals OR dioxin* OR perfluoro* OR PBDE OR Polybrominated OR “flame retardant*” OR parabens OR fungicide* OR herbicide* OR toxin*) AND (Thyroxine) AND (Thyrotropin OR "…		1494		379		831		2704
("Endocrine Disruptors" OR "endocrine disrupting chemical*" OR EDC OR "endocrine disruptor*" OR "thyroid disrupting chemical*" OR "thyroid disruptor*" OR phenols OR phthalates OR pesticides OR PCB OR “polychlorinated biphenyl*” OR metals OR dioxin* OR perfluoro* OR PBDE OR Polybrominated OR “flame retardant*” OR parabens OR fungicide* OR herbicide* OR toxin* OR phytoestrogen*) AND (Thyroxine) AND…		1506		389		852		2747
("Endocrine Disruptors" OR "endocrine disrupting chemical*" OR EDC OR "endocrine disruptor*" OR "thyroid disrupting chemical*" OR "thyroid disruptor*" OR phenols OR phthalates OR pesticides OR PCB OR “polychlorinated biphenyl*” OR metals OR dioxin* OR perfluoro* OR PBDE OR Polybrominated OR “flame retardant*” OR parabens OR fungicide* OR herbicide* OR toxin* OR phytoestrogen* OR triclosan) AND (T…		1507		392		860		2759
("Endocrine Disruptors" OR "endocrine disrupting chemical*" OR EDC OR "endocrine disruptor*" OR "thyroid disrupting chemical*" OR "thyroid disruptor*" OR phenols OR phthalates OR pesticides OR PCB OR “polychlorinated biphenyls” OR metals OR dioxins OR perfluoro* OR PBDE OR Polybrominated OR “flame retardants” OR parabens OR fungicides OR herbicides OR toxins OR phytoestrogens OR triclosan) AND (T…		1546		386		861		2793
("Endocrine Disruptors" OR "endocrine disrupting chemical*" OR EDC OR "endocrine disruptor*" OR "thyroid disrupting chemical*" OR "thyroid disruptor*" OR phenols OR phthalates OR pesticides OR PCB OR “polychlorinated biphenyl*” OR metals OR dioxin* OR perfluoro* OR PBDE OR Polybrominated OR “flame retardant*” OR parabens OR fungicide* OR herbicide* OR toxin* OR phytoestrogen* OR triclosan) AND (T…		4062		1104		1814		6980
("Endocrine Disruptors" OR "endocrine disrupting chemical*" OR EDC OR "endocrine disruptor*" OR "thyroid disrupting chemical*" OR "thyroid disruptor*" OR phenols OR phthalates OR pesticides OR PCB OR “polychlorinated biphenyl*” OR metals OR dioxin* OR perfluoro* OR PBDE OR Polybrominated OR “flame retardant*” OR parabens OR fungicide* OR herbicide* OR toxin* OR phytoestrogen* OR triclosan) AND (T…		5946		1309		2318		9573
("Endocrine Disruptors" OR "endocrine disrupting chemical*" OR EDC OR "endocrine disruptor*" OR "thyroid disrupting chemical*" OR "thyroid disruptor*" OR phenols OR phthalates OR pesticides OR PCB OR “polychlorinated biphenyl*” OR metals OR dioxins OR perfluoro* OR PBDE OR Polybrominated OR “flame retardants” OR parabens OR fungicides OR herbicides OR toxins OR phytoestrogens OR triclosan) AND (T…		6081		1305		2319		9705
("Endocrine Disruptors" OR "endocrine disrupting chemical*" OR EDC OR "endocrine disruptor*" OR "thyroid disrupting chemical*" OR "thyroid disruptor*" OR phenol* OR phthalate* OR pesticide* OR PCB OR “polychlorinated biphenyl*” OR metal* OR dioxin* OR perfluoro* OR PBDE OR Polybrominated OR “flame retardant*” OR paraben* OR fungicide* OR herbicide* OR toxin* OR phytoestrogen* OR triclosan) AND (T…		2179		1437		2621		6237
With generic names:
(toxi*) AND (Thyroxine) AND (Thyrotropin OR "thyroid stimulating hormone" OR thyroid OR thyrox*)		3425		1201		3947		8573
(pollutant*) AND (Thyroxine) AND (Thyrotropin OR "thyroid stimulating hormone" OR thyroid OR thyrox*)		626		155		784		1565
(chemical*) AND (Thyroxine) AND (Thyrotropin OR "thyroid stimulating hormone" OR thyroid OR thyrox*)		5748		761		4032		10541
(chemical* OR compound*) AND (Thyroxine) AND (Thyrotropin OR "thyroid stimulating hormone" OR thyroid OR thyrox*)		7318		1418		6279		15015
(chemical* OR compound* OR substance*) AND (Thyroxine) AND (Thyrotropin OR "thyroid stimulating hormone" OR thyroid OR thyrox*)		8022		1607		7214		16843
(chemical* OR compound* OR substance* OR toxi*) AND (Thyroxine) AND (Thyrotropin OR "thyroid stimulating hormone" OR thyroid OR thyrox*)		9945		2465		10075		22485
(chemical* OR compound* OR substance* OR toxi* OR pollutant*) AND (Thyroxine) AND (Thyrotropin OR "thyroid stimulating hormone" OR thyroid OR thyrox*)		10006		2510		10214		22730
(chemical* OR compound* OR substance* OR toxi* OR pollutant* OR pharmaceutical*) AND (Thyroxine) AND (Thyrotropin OR "thyroid stimulating hormone" OR thyroid OR thyrox*)		10435		2570		10502		23507
(chemical* OR compound* OR substance* OR toxi* OR pollutant* OR pharmaceutical* OR "Endocrine Disruptor*" OR "endocrine disrupting chemical*" OR EDC) AND (Thyroxine) AND (Thyrotropin OR "thyroid stimulating hormone" OR thyroid OR thyrox*)		10459		2611		10566		23636
(chemical* OR compound* OR substance* OR toxi* OR pollutant* OR pharmaceutical* OR "Endocrine Disruptor*" OR "endocrine disrupting chemical*" OR EDC OR "thyroid disrupting chemical*" OR "thyroid disruptor*") AND (Thyroxine) AND (Thyrotropin OR "thyroid stimulating hormone" OR thyroid OR thyrox*)		10461		2620		10572		23653
(chemical* OR compound* OR substance* OR toxi* OR pollutant* OR pharmaceutical* OR dose) AND (Thyroxine) AND (Thyrotropin OR "thyroid stimulating hormone" OR thyroid OR thyrox*)		14119		5362		19654		39135
(chemical* OR compound* OR substance* OR toxi* OR pollutant* OR pharmaceutical* OR dose OR concentration) AND (Thyroxine) AND (Thyrotropin OR "thyroid stimulating hormone" OR thyroid OR thyrox*)		23721		10816		31381		65918
(chemical* OR compound* OR substance* OR toxi* OR pollutant* OR pharmaceutical* OR dose OR concentration OR "Endocrine Disruptors*" OR "endocrine disrupting chemical*" OR EDC) AND (Thyroxine) AND (Thyrotropin OR "thyroid stimulating hormone" OR thyroid OR thyrox*)		23731		10822		31392		65945
(chemical* OR compound* OR substance* OR toxi* OR pollutant* OR pharmaceutical* OR dose OR concentration OR "Endocrine Disruptor*" OR "endocrine disrupting chemical*" OR EDC OR "thyroid disrupting chemical*" OR "thyroid disruptor*") AND (Thyroxine) AND (Thyrotropin OR "thyroid stimulating hormone" OR thyroid OR thyrox*)		23734		10827		31409		65970
(("Endocrine disruptor*" OR "endocrine disrupting chemical*" OR EDC OR "thyroid disrupting chemical*" OR "thyroid system disrupt*" OR "thyroid disrupt*" OR fungicide* OR herbicid* OR pesticid* OR pharmaceutical OR pollut* OR environment* OR toxic* OR chemical*) AND (TSH OR "thyroid stimulating hormone" OR thyrotropin OR thyrotrophin OR thyroid)) AND (T4 OR thyroxine OR T3 OR triiodothyronine)		9091		3120		8144		20355
(("Endocrine disruptor*" OR "endocrine disrupting chemical*" OR EDC OR "thyroid disrupting chemical*" OR "thyroid system disrupt*" OR "thyroid disrupt*" OR fungicide* OR herbicid* OR pesticid* OR pharmaceutical OR pollut* OR environment* OR toxic* OR chemical* OR substance*) AND (TSH OR "thyroid stimulating hormone" OR thyrotropin OR thyrotrophin OR thyroid)) AND (T4 OR thyroxine OR T3 OR triiodo…		9592		3334		8833		21759
(("Endocrine disruptor*" OR "endocrine disrupting chemical*" OR EDC OR "thyroid disrupting chemical*" OR "thyroid system disrupt*" OR "thyroid disrupt*" OR fungicide* OR herbicid* OR pesticid* OR pharmaceutical OR pollut* OR environment* OR toxic* OR chemical* OR substance* OR compound*) AND (TSH OR "thyroid stimulating hormone" OR thyrotropin OR thyrotrophin OR thyroid)) AND (T4 OR thyroxine OR …		10374		3335		10133		23842
(("Endocrine disruptor*" OR "endocrine disrupting chemical*" OR EDC OR "thyroid disrupting chemical*" OR "thyroid system disrupt*" OR "thyroid disrupt*" OR fungicide* OR herbicid* OR pesticid* OR pharmaceutical OR pollut* OR environment* OR toxic* OR chemical* OR substance* OR compound* OR hazard*) AND (TSH OR "thyroid stimulating hormone" OR thyrotropin OR thyrotrophin OR thyroid)) AND (T4 OR th…		10694		3608		10472		24774
(("Endocrine disruptor*" OR "endocrine disrupting chemical*" OR EDC OR "thyroid disrupting chemical*" OR "thyroid system disrupt*" OR "thyroid disrupt*" OR fungicide* OR herbicid* OR pesticid* OR pharmaceutical OR pollut* OR environment* OR toxic* OR chemical* OR substance* OR compound* OR hazard* OR stressor*) AND (TSH OR "thyroid stimulating hormone" OR thyrotropin OR thyrotrophin OR thyroid)) …		10746		3659		10641		25046
(("Endocrine disruptor*" OR "endocrine disrupting chemical*" OR EDC OR "thyroid disrupting chemical*" OR "thyroid system disrupt*" OR "thyroid disrupt*" OR fungicide* OR herbicid* OR pesticid* OR pharmaceutical OR pollut* OR environment* OR toxic* OR chemical* OR substance* OR compound* OR hazard* OR stressor* OR drug*) AND (TSH OR "thyroid stimulating hormone" OR thyrotropin OR thyrotrophin OR t…		24375		5287		30056		59718
(("Endocrine disruptor*" OR "endocrine disrupting chemical*" OR EDC OR "thyroid disrupting chemical*" OR "thyroid system disrupt*" OR "thyroid disrupt*" OR fungicide* OR herbicid* OR pesticid* OR pharmaceutical OR pollut* OR environment* OR toxic* OR chemical* OR substance* OR compound* OR hazard* OR stressor*) AND (TSH OR "thyroid stimulating hormone" OR thyrotropin OR thyrotrophin OR thyroid)) …		15965		7568		10641		34174
(("Endocrine disruptor*" OR "endocrine disrupting chemical*" OR EDC OR "thyroid disrupting chemical*" OR "thyroid system disrupt*" OR "thyroid disrupt*" OR fungicide* OR herbicid* OR pesticid* OR pharmaceutical OR pollut* OR environment* OR toxic* OR chemical* OR substance* OR compound* OR hazard* OR stressor*) AND (TSH OR "thyroid stimulating hormone" OR thyrotropin OR thyrotrophin OR thyroid)) …		16092		7606		10970		34668
(("Endocrine disruptor*" OR "endocrine disrupting chemical*" OR EDC OR "thyroid disrupting chemical*" OR "thyroid system disrupt*" OR "thyroid disrupt*" OR fungicide* OR herbicid* OR pesticid* OR pharmaceutical OR pollut* OR environment* OR toxic* OR chemical* OR substance* OR compound* OR hazard* OR stressor*) AND (TSH OR "thyroid stimulating hormone" OR thyrotropin OR thyrotrophin OR thyroid)) …		15965		7568		10641		34174
(("Endocrine disruptor*" OR "endocrine disrupting chemical*" OR EDC OR "thyroid disrupting chemical*" OR "thyroid system disrupt*" OR "thyroid disrupt*" OR fungicide* OR herbicid* OR pesticid* OR pharmaceutical OR pollut* OR environment* OR toxic* OR chemical* OR substance* OR compound* OR hazard* OR stressor* OR phytoestrogen* OR microcystin* OR plasticizer* OR industrial OR dose* OR concentrati…		47872		26445		43445		117762
Final strings
PUBMED
(("Endocrine disrupt*" OR EDC OR "thyroid disrupt*" OR estrogen* OR fungicid* OR insecticid* OR rodenticid* OR bactericid* OR antimicrobial* OR herbicid* OR pesticid* OR biocid* OR cosmetic* OR "personal care product*” OR "UV filter*” OR pharmaceutical* OR "heavy metal*” OR flam* OR mycotoxin* OR microcystin* OR xeno* OR plastic* OR textil* OR clothing* OR furniture OR pack* OR "canned food*“ OR …
Hits: 15.817
WoS
(ALL=("Endocrine disrupt*" OR EDC OR "thyroid disrupt*" OR estrogen* OR fungicid* OR insecticid* OR rodenticid* OR bactericid* OR antimicrobial* OR herbicid* OR pesticid* OR biocid* OR cosmetic* OR "personal care product*” OR "UV filter*” OR pharmaceutical* OR "heavy metal*” OR flam* OR mycotoxin* OR microcystin* OR xeno* OR plastic* OR textil* OR clothing* OR furniture OR pack* OR "canned food*“…
Hits: 11.891
SCOPUS
( TITLE-ABS-KEY ( "Endocrine disrupt*" OR edc OR "thyroid disrupt*" OR estrogen* OR fungicid* OR insecticid* OR rodenticid* OR bactericid* OR antimicrobial* OR herbicid* OR pesticid* OR biocid* OR cosmetic* OR "personal care product*" OR "UV filter*" OR pharmaceutical* OR "heavy metal*" OR flam* OR mycotoxin* OR microcystin* OR xeno* OR plastic* OR textil* OR clothing* OR furniture OR pack* OR "c…
Hits: 14.545
TOTAL: 42.307
(*English filter applied)

## Sheet: 2 Data extraction template
SUPPLEMENTAL MATERIAL 2: DATA EXTRACTION TEMPLATE
																																						PUPS (male + female)				DAMS				PUPS (male + female)		DAMS
CADIMA reference number	Article title	Authors	Publication Year	Journal name	Funding source	Funding source category		Species	Strain	Latin name	Life stage at start of dosing	Life stage at outcome assessment	Treatment duration	Exposure concentration	Exposure regimen	Dosing route	Dosing route details (if any)	Negative control	Positive control	Histopathology	Hepatic T4-UDPGT	Method measurement T4	Method measurement TSH	Tissue / fluid TH measurement	Statistical methods		Chemical name	Acronym	CAS	Chemical class	Chemical uses	Source	Purity	Vehicle	tissue measurement (if any)	Method measurement EDC	Acronym	TT4	TSH	% change T4	% change TSH	TT4	TSH	% change T4	% change TSH	fT4	% change fT4	fT4	% change fT4
Number string	Free text	Free text	Number	Free text	Free text	Drop-down		Free text	Free text	Free text	Free text	Free text	Free text	Free text	Drop-down	Drop-down	Free text	Drop-down	Drop-down	Drop-down	Drop-down	Free text	Free text	Drop-down	Free text		Free text	Free text	Free text	Free text	Free text	Free text	Free text	Free text	Free text	Free text	Free text
						Public									Single dose	Oral		NO	NO	NO	NO			Plasma
						Private/Industry									Repeated doses	Injection		YES	YES	YES	YES			Hair
						Private/Other									Ad libitum	Dermal/skin								Brain
						Undisclosed									Static	Intragastric								Serum
															Semi-static	Inhalation
															Pulsed	Multiple
															Flow-through	Other
															Other	Unspecified
															Unspecified
[truncated: 1 more columns]

## Sheet: 3 Risk of bias template
SUPPLEMENTAL MATERIAL 3: RISK OF BIAS TEMPLATE
Rob analysis														Chemical 1	Chemical 2	Chemical 3	Chemical 4
KEY ELEMENTS														Cadima Ref	Cadima Ref	Cadima Ref	Cadima Ref
Performance bias
	Were reliable and sensitive the methods used for the T4 quantification? (i.e. limits of detection, sensitivity)
		Direct evidence the methods used for T4 quantification were reliable and sensitive
		Indirect evidence the methods used for T4 quantification were reliable and sensitive
		Insufficient evidence or missing information the methods used for T4 quantification were reliable and sensitive
		Direct evidence the methods used for T4 quantification were not reliable and sensitive
Performance bias
	Were reliable and sensitive the methods used for the TSH quantification? (i.e. limits of detection, sensitivity)
		Direct evidence the methods used for TSH quantification were reliable and sensitive
		Indirect evidence the methods used for TSH quantification were reliable and sensitive
		Insufficient evidence or missing information the methods used for TSH quantification were reliable and sensitive
		Direct evidence the methods used for TSH quantification were not reliable and sensitive
Detection bias
	Was exposure sufficiently characterised? (i.e. purity chemical, diet prep., achieved concentration, method adm.)
		Direct evidence of consistent administration and sufficiently characterised exposure
		Indirect evidence of consistent administration without an impact on the outcomes
		Insufficient information, but likely impact on the outcomes
		Direct evidence of inconsistent administration
Detection bias
	Was the number of animals per dose group sufficient?
		The number of animals per dose group was 5 or higher
		The number of animals per dose group was below 5, but the exposures produced significant effects
		The number of animals per dose group was not specified
		Direct evidence that the number of animals was not sufficient
Detection bias
	Was a positive control included?
		Positive control was included and showed an effect
		Positive control was not included but minimal concern exists because treatment effects were observed
		Positive control was not included and the treatments did not show effects
		Positive control was included but it was ineffective
Detection bias
	Were measurements collected at a suitable timepoint when we compare control and treated groups?
		Direct evidence that measurements were collected at suitable timepoint following guidance documents
		Indirect evidence that measurements were collected at suitable timepoint but not following guidance
		Insufficient evidences that measurements were collected at suitable timepoint and with ambiguities regarding adherence with the test guidelines
		Direct evidence that measurements were not collected at suitable timepoint with not adherence to guidelines
Other sources
	Have the authors evaluated the hormonal changes in relation to contemporaneous controls or historical controls?
		Yes, they evaluated the hormonal changes in relation contemporaneous controls
		No, they evaluated the hormonal changes in relation historical controls
Performance bias
	Was the diet free of phytoestrogens or/and goitrogens (soy-free or soy-poor)?
		Direct evidence that the diet was free or poor
		Insufficient evidence, but the diet is considered not to impact the results
		Soy-containing diet
OTHER
Selection bias
	Were animals randomly allocated to dose groups?
		Direct evidence of random allocation
		Indirect evidence of random allocation or insufficient information but without impact
		Insufficient information of allocation with non-random methodology
		Direct evidence of non-random allocation
Selection bias
	Was allocation to dose groups adequately concealed?
		Direct evidence of concealment
		Indirect evidence of concealment or lack of concealment considered without impact
		Insufficient information which may impact the study validity
		Direct evidence of lacking concealment
Selection bias
	Were all experimental animals of similar age, strain, health status and source?
		Direct evidence of similar characteristics for all the animals
		Indirect evidence of similar characteristics for all the animals
		Insufficient evidence of similar characteristics for all the animals
		Direct evidence of dissimilar characteristics for all the animals
Performance bias
	Were experimental conditions identical across study groups?
		Direct evidence of identical treatment conditions
		Indirect evidence of identical treatment conditions without impact on validity
		Insufficient evidence that the conditions were identical
		Direct evidence that experimental conditions were different
Performance bias
	Were research personnel blinded to study groups?
		Direct evidence that adequate blinding was implemented
		Indirect evidence or Insufficient evidence without impact on validity
		Indirect evidence or Insufficient evidence with suspected impact on validity
		Direct evidence of insufficient blinding
Exclusion bias
	Were outcome data complete without attrition or exclusion?
		Direct evidence of no loss of animals and completeness of data, in case of loss proper documentation
		Indirect evidence of no loss of animals and completeness of data OR loss does not affect outcome
		Insufficient information OR indirect evidence of substantial loss
		Direct evidence of unacceptably large loss of animals with influence on outcome
Detection bias
	Were the factors that might influence the variability of TH measurements considered? (i.e. time of day for sampling, anaesthetics)
		Direct evidence that such factors were considered
		Indirect evidence that such factors were considered or insufficient information which do not impact the results
		Insufficient information that such factors were considered which is deemed to impact the results
		Direct evidence that such factors were not considered
Selective reporting bias
	Have all study outcomes been reported?
		Direct evidence of reporting of all outcomes outlined in protocol
		Indirect evidence of reporting of all outcomes outlined in protocol
		Indirect evidence of exclusion of planned outcomes or inclusion of unplanned outcomes
		Direct evidence of inclusion of unplanned outcomes or exclusion of planned outcomes
Selective reporting bias
	Have funding sources and conflicts of interest been reported?
		Yes, funding and conflict of interest were reported
		No, they were not reported
Other sources
	Were statistical methods reported in the study, appropriate and consistent?
		Direct evidence that statistical methods were reported and appropriated for the experimental design
		Indirect evidence that statistical methods were reported and appropriated
		Insufficient information or indirect evidence of unappropriated statistical methods
		Direct evidence of unappropriated statistical method used and missing details
DECISION											Tier 1
											Tier 2
											Tier 3
DECISION RULE:
Tier 1
All 8 key elements are scored ++ (Definitely low risk of bias) OR + (probably low risk of bias) AND no more than 1 question not addressing these key elements is scored ~ (probably high risk of bias) or ~~ (definitely high risk of bias)
A study must be rated as “definitely low” or “probably low” risk of bias for key elements AND have most other applicable items answered “definitely low” or “probably low” risk of bias
Tier 2
All combinations not covered in Tier 1 or Tier 3
Tier 3
Any one of the 8 key elements are scored ~ or ~~ OR more than 50% of the questions not addressing these key elements is scored ~ or ~~
A study must be rated as “definitely high” or “probably high” risk of bias for key elements AND have most other applicable items answered “definitely high” or “probably high” risk of bias

## Sheet: 4 Full-text screening
SUPPLEMENTAL MATERIAL 4: ARTICLES FOR FULL-TEXT SCREENING (Animals: rodents + non-rodents) and reason for exclusion
CADIMA reference number	Title	EDCs (Intervention / Exposure)	T4, TSH (Outcome)	Human; animal (Population)	No EDC exposure (Comparator)	OTHER
1	Assessment of DE-71, a commercial polybrominated diphenyl ether (PBDE) mixture, in the EDSP male and female pubertal protocols
22	Polychlorinated biphenyls, DDT, polybrominated diphenyl ethers, and organic pesticides in United Kingdom harbor seals (Phoca vitulina) - Mixed exposures and thyroid homeostasis			BUBBLER
23	Altered thyroid hormone production induced by long-term exposure to low doses of the endocrine disruptor dichlorodiphenyltrichloroethane
27	The Association Between Thyroid Injury and Apoptosis, and Alterations of Bax, Bcl-2, and Caspase-3 mRNA/Protein Expression Induced by Nickel Sulfate in Wistar Rats	IP
28	Microcystin-LR induced thyroid dysfunction and metabolic disorders in mice	IP
33	Effects of short-term in vivo exposure to polybrominated diphenyl ethers on thyroid hormones and hepatic enzyme activities in weanling rats
35	Thyroid-disrupting effects and mechanism of thiazole-Zn-induced thyroid cell hypertrophy and hyperplasia in male Sprague-Dawley rats
36	Alterations of thyroid morphology and function after long-term exposure to low doses of endocrine disruptor dichlorodiphenyltrichloroethane		NO TSH or/and THs
38	Enhanced rat Hershberger assay appears reliable for detection of not only (anti-)androgenic chemicals but also thyroid hormone modulators			CASTRATED
45	Comparison of effects of estradiol with those of octylmethoxycinnamate and 4-methylbenzylidene camphor on fat tissue, lipids and pituitary hormones
56	Oleuropein and hydroxytyrosol protect rats’ pups against bisphenol A induced hypothyroidism	IP
61	Neonatal exposure to bisphenol A alters the hypothalamic-pituitary-thyroid axis in female rats	IP
64	Pubertal exposure to saisentong: Effects on thyroid and hepatic enzyme activity in juvenile female rats
65	Evaluation of the endocrine-disrupting effects of homosalate (HMS) and 2-ethylhexyl 4-dimethylaminobenzoate (OD-PABA) in rat pups during the prenatal, lactation, and early postnatal periods
72	Effects of bisphenol-A (BPA), dibutylphtalate (DBP), benzophenone-2 (BP2), procymidone (Proc), and linurone (Lin) on fat tissue, a variety of hormones and metabolic parameters: A 3 months comparison with effects of estradiol (E2) in ovariectomized (ovx) r			OVX
101	Endocrine and reproductive function in ewes exposed to the organochlorine pesticides lindane or pentachlorophenol		NO TSH or/and THs
102	The environmental contaminant tributyltin leads to abnormalities in different levels of the hypothalamus-pituitary-thyroid axis in female rats
103	A 28-day oral dose toxicity study enhanced to detect endocrine effects of hexabromocyclododecane in Wistar rats		NO TSH or/and THs
104	Exposure to the endocrine disruptor nonylphenol alters structure and function of thyroid gland in rats
105	Evaluation of ammonium perchlorate in the endocrine disruptor screening and testing program's male pubertal protocol: Ability to detect effects on thyroid endpoints
106	Vinclozolin: A feasibility and sensitivity study of the ILSI-HESI F1-extended one-generation rat reproduction protocol
112	Effect of Di-(2-ethylhexyl) phthalate on the hypothalamus-pituitary-thyroid axis in adolescent rat
120	Benchmark dose analysis of multiple thyroid toxicity endpoints in ovariectomized rats exposed to propylthiouracil			OVX
131	Protective effects of betanin against paracetamol and diclofenac induced neurotoxicity and endocrine disruption in rats
135	The impact of prolonged cadmium exposure and co-exposure with polychlorinated biphenyls on thyroid function in rats	FOOD INTAKE	NO TSH or/and THs
144	Hexachlorobenzene triggers apoptosis in rat thyroid follicular cells
160	Uterotrophic assay, Hershberger assay, and repeated 28-day oral toxicity study of flumorph based on the Organization for Economic Co-operation and Development draft protocols
165	Toxicity Profiles in Rats Treated with Tumorigenic and Nontumorigenic Triazole Conazole Fungicides: Propiconazole, Triadimefon, and Myclobutanil
166	Reproductive toxicity and thyroid effects in Sprague Dawley rats exposed to low doses of ethylenethiourea
189	Effects of altered food intake during pubertal development in male and female wistar rats
191	Perinatal TCDD exposure alters developmental neuroendocrine system
207	Thyroid disrupting effects of polychlorinated biphenyls in ovariectomized rats: A benchmark dose analysis			OVX
208	Evaluation of hypothalamus-pituitary-thyroid axis function by chronic perchlorate exposure in male rats
210	Disruptive effects of persistent organohalogen contaminants on thyroid function in white whales (Delphinapterus leucas) from Svalbard			BUBBLER
211	Nigerian bonny light crude oil induces endocrine disruption in male rats
212	PCB153 disrupts thyroid hormone homeostasis by affecting its biosynthesis, biotransformation, feedback regulation, and metabolism	IP
214	Uterotrophic assay, Hershberger assay, and subacute oral toxicity study of 4,4′-butylidenebis(2-tert-butyl-5-methylphenol) and 3-(dibutylamino) phenol, based on the OECD draft protocols
215	Repeated 28-day oral toxicity study of ketoconazole in rats based on the draft protocol for the "Enhanced OECD Test Guideline No. 407" to detect endocrine effects
241	Fipronil-induced disruption of thyroid function in rats is mediated by increased total and free thyroxine clearances concomitantly to increased activity of hepatic enzymes
242	Pubertal exposure to bismerthlazol inhibits thyroid function in juvenile female rats
243	Pubertal exposure to thiodiazole copper inhibits thyroid function in juvenile female rats
246	Aluminium effects on thyroid gland function: Iodide uptake, hormone biosynthesis and secretion
248	JNK pathway decreases thyroid hormones via TRH receptor: A novel mechanism for disturbance of thyroid hormone homeostasis by PCB153	IP
252	Morphological and functional deterioration of the rat thyroid following chronic exposure to low-dose PCB118	IP
254	Effects of commercial formulations of deltamethrin and/or thiacloprid on thyroid hormone levels in rat serum
255	Effects of perinatal bisphenol A exposure during early development on radial arm maze behavior in adult male and female rats
267	Perinatal exposure to glyphosate-based herbicide alters the thyrotrophic axis and causes thyroid hormone homeostasis imbalance in male rats
272	2,4,6-tribromophenol interferes with the thyroid hormone system by regulating thyroid hormones and the responsible genes in mice	IP
275	Effects of chronic exposure to triclosan on reproductive and thyroid endpoints in the adult Wistar female rat
276	Di2-ethylhexyl phthalate disrupts thyroid hormone homeostasis through activating the Ras/Akt/TRHr pathway and inducing hepatic enzymes
279	Potential protective effect of Pistacia lentiscus oil against chlorpyrifos-induced hormonal changes and oxidative damage in ovaries and thyroid of female rats
280	P38/TRHr-Dependent Regulation of TPO in Thyroid Cells Contributes to the Hypothyroidism of Triclosan-Treated Rats
281	Suppressive effects of neonatal bisphenol A on the neuroendocrine system
288	Protective effect of mulberry crude extract against nonylphenol-induced thyroid disruption by inhibiting the activity of deiodinase in rats
299	Influence of nonylphenol exposure on basic growth, development, and thyroid tissue structure in F1 male rats
304	Maternal exposure to triclosan causes fetal development restriction, deregulation of the oestrous cycle, and alters uterine tissue in rat offspring
307	Transcriptomic modifications of the thyroid gland upon exposure to phytosanitary-grade fipronil: Evidence for the activation of compensatory pathways
308	Exposure to deltamethrin in adolescent mice induced thyroid dysfunction and behavioral disorders
317	Thyroidal effect of metformin treatment in patients with polycystic ovary syndrome
321	Increased biliary excretion of thyroxine by microsomal enzyme inducers
385	Detection of endocrine-modulating effects of the antithyroid acting drug 6-propyl-2-thiouracil in rats, based on the "Enhanced OECD Test Guideline 407"
386	Comparison of toxicity studies based on the draft protocol for the 'Enhanced OECD Test Guideline no. 407' and the research protocol of 'Pubertal Development and Thyroid Function in Immature Male Rats' with 6-n-propyl-2-thiouracil
493	Changes in thyroid status of rats after prolonged exposure to low dose dichlorodiphenyltrichloroethane.
494	A comparison of the thyroid disruption induced by decabrominated diphenyl ethers (BDE-209) and decabromodiphenyl ethane (DBDPE) in rats.
496	Gallic acid attenuates chromium-induced thyroid dysfunction by modulating antioxidant status and inflammatory cytokines.	IP
498	Gestational dexamethasone alters fetal neuroendocrine axis.	IP
504	Uterotrophic assay, Hershberger assay, and subacute oral toxicity study of 3-amino-1,2,4-triazole based on the Organization for Economic Co-operation and Development draft protocols.
508	The feline thyroid gland: a model for endocrine disruption by polybrominated diphenyl ethers (PBDEs)?					REPORT
509	Sex Differences in the Production of SLC5A5, Thyroid Peroxidase, and Thyroid Hormones in Pubertal Rats Exposed to Endocrine Disruptor Dichlorodiphenyltrichloroethane (DDT) during Postnatal Ontogeny.
513	Alteration of thyroid hormone secretion after long-term exposure to low doses of endocrine disruptor DDT		NO TSH or/and THs			RUSSIAN
515	Is the mechanisms of fipronil-induced thyroid disruption specific of the rat: Re-evaluation of fipronil thyroid toxicity in sheep?		NO TSH or/and THs
517	Thyroid status of female rhesus monkeys and preliminary information on impact of perchlorate administration
527	Effects of perinatal di (2-ethylhexyl) phthalate exposure on thyroid function in rat offspring
529	Developmental coexposure to polychlorinated biphenyls and polybrominated diphenyl ethers has additive effects on circulating thyroxine levels in rats		NO TSH or/and THs
541	Immunohistochemical localization of thyroid stimulating hormone induced by a low oral dose of 2,3,7,8-tetrachlorodibenzo-p-dioxin in female Sprague-Dawley rats.
544	Transcriptomics and metabonomics analyses of maternal DEHP exposure on male offspring
549	The Effect of Carbofuran on Thyroid Gland of Male Rats		NO TSH or/and THs
561	IMPACT OF THE T-2 TOXIN AND QUERCETIN ON RABBIT PLASMA LEVELS OF THYROTROPIN AND THYROXINE IN VIVO	MIX
563	Exposure of pregnant mice to triclosan impairs placental development and nutrient transport
569	Binding and activity of polybrominated diphenyl ether sulfates to thyroid hormone transport proteins and nuclear receptors	IN VITRO
571	Identifying potential endocrine disruptors among industrial chemicals and their metabolites - development and evaluation of in silico tools
572	Effects of an environmentally relevant PCB-mixture on immune function, clinical chemistry, and thyroid hormone levels in adult female B6C3F1 mice		NO TSH or/and THs
587	Thyroid pathology in deer mice (Peromyscus maniculata) from a reclaimed mine site on the athabasca oil sands		NO TSH or/and THs
588	Effects of Neonicotinoid Insecticides on Physiology and Reproductive Characteristics of Captive Female and Fawn White-tailed Deer		NO TSH or/and THs
594	Chemical, Technological and Biological Evaluation of Mulberry and Persimmon Leaves
605	Levels of polybrominated diphenyl ether congeners in the serum of dogs as a potential indicator of environmental pollution and human exposure-short communication	MIX
612	Adverse effects of environmental lead exposure on hepatic, renal and thyroid function of buffaloes			BUFFALO
634	Toxicologic and Immunologic Effects of Perinatal Exposure to the Brominated Diphenyl Ether (BDE) Mixture DE-71 in the Sprague-Dawley Rat		NO TSH or/and THs
640	The effects of perinatal bisphenol A exposure on thyroid hormone homeostasis and glucose metabolism in the prefrontal cortex and hippocampus of rats		NO TSH or/and THs
651	Histological Alterations in the Thyroid Follicular Cells Induced by Lead Acetate Toxicity in Adult Male Albino Rats
661	Role of ascorbic acid in cadmium-induced thyroid dysfunction and lipid peroxidation		NO TSH or/and THs
677	[Effects of DDT and lindane on thyroid function in the rat].					GERMAN
682	Taurine ameliorated thyroid function in rats co-administered with chlorpyrifos and lead.
688	Thyroid hormone status and pituitary function in adult rats given oral doses of perfluorooctanesulfonate (PFOS).
692	Effects of polychlorinated biphenyls, kanechlor-500, on serum thyroid hormone levels in rats and mice.
700	Effects of perfluorooctane sulfonate on rat thyroid hormone biosynthesis and metabolism.
719	Effects of pentachlorophenol (PCP) on the pituitary and thyroidal hormone regulation in the rat.
736	Reduction of thyroid hormone levels by methylsulfonyl metabolites of polychlorinated biphenyl congeners in rats.		NO TSH or/and THs
738	Rat thyroid hyperplasia induced by gestational and lactational exposure to 2,3,7,8-tetrachlorodibenzo-p-dioxin.
744	Impact of Triclosan on Female Reproduction through Reducing Thyroid Hormones to Suppress Hypothalamic Kisspeptin Neurons in Mice
745	Subchronic sodium chlorate exposure in drinking water results in a concentration-dependent increase in rat thyroid follicular cell hyperplasia.
756	Concentrations of vitamin A, E, thyroid and testosterone hormones in blood plasma and tissues from emaciated adult male Arctic foxes (Vulpes lagopus) dietary exposed to persistent organic pollutants (POPs)		NO TSH or/and THs
758	Influence ofin uterodi-n-hexyl phthalate and di-cyclohexyl phthalate exposure on the endocrine glands and T3, T4, and TSH hormone levels of male and female rats: Postnatal outcomes
778	Impact of DDT residues in feed on thyroid gland and liver secretory activity of Aberdeen-Angus cattle depending on cattle age and sex		NO TSH or/and THs
806	Silicone Pet Tags Associate Tris(1,3-dichloro-2-isopropyl) Phosphate Exposures with Feline Hyperthyroidism				ASSOCIATION
808	Evaluating toxic endpoints of exposure to a commercial PCB mixture: an in vivo laboratory study
810	Subchronic toxicity study with ethylene-bis-(oxyethylene)-bis-(3-tert-butyl-4-hydroxy-5-methylhydrocinn amate) the cynomolgus monkey: Lack of stimulation of the pituitary-thyroid-liver axis			MONKEY
817	The effect of genistein on some hormones and metabolic parameters in the immature, female rats
822	Toxicity of hexachlorobenzene in Meriones unguiculatus: effects on thyroid and liver					FRENCH
844	p,p `-DDE Disturbs the Homeostasis of Thyroid Hormones via Thyroid Hormone Receptors, Transthyretin, and Hepatic Enzymes
856	Prediction of rodent nongenotoxic carcinogenesis: Evaluation of biochemical and tissue changes in rodents following exposure to nine nongenotoxic NTP crcinogens		NO TSH or/and THs
861	Polychlorinated Biphenyls Affect Thyroid Function and Induce Autoimmunity in Sprague-Dawley Rats
863	Phytoestrogens and thyroid hormone levels in the cerebrospinal fluid of ewes fed red clover silage		NO TSH or/and THs
880	Hypothyroidism protects di(n-butyl) phthalate-induced reproductive organs damage in Sprague-Dawley male rats
881	Effects of perchlorate exposure on resting metabolism, peak metabolism, and thyroid function in the prairie vole (Microtus ochrogaster)		NO TSH or/and THs
888	A possible mechanism for the decrease in serum thyroxine level by phenobarbital in rodents
907	Orally Administered 6:2 Chlorinated Polyfluorinated Ether Sulfonate (F-53B) Causes Thyroid Dysfunction in Rats
930	Polybrominated Diphenyl Ether (DE-71) Interferes With Thyroid Hormone Action Independent of Effects on Circulating Levels of Thyroid Hormone in Male Rats
953	Assessment of synergistic thyroid disrupting effects of a mixture of EDCs in ovariectomized rats using factorial analysis and dose addition			OVX
972	Evaluation of Serum Lipid, Thyroid, and Hepatic Clinical Chemistries in Association With Serum Perfluorooctanesulfonate (PFOS) in Cynomolgus Monkeys After Oral Dosing With Potassium PFOS			MONKEY
978	Short-chain chlorinated paraffins (SCCPs) induced thyroid disruption by enhancement of hepatic thyroid hormone influx and degradation in male Sprague Dawley rats
984	Toxicological effects of toxic metals (cadmium and mercury) on blood and the thyroid gland and pharmacological intervention by vitamin C in rabbits			RABBIT
993	Subchronic toxicology of tetrabromobisphenol A in rats
997	Early weaning PCB 95 exposure alters the neonatal endocrine system: thyroid adipokine dysfunction	IP
1008	Sub-chronic exposure to Kalach 360 SL, Glyphosate-based Herbicide, induced bone rarefaction in female Wistar rats
1019	Disruption of estrogen homeostasis as a mechanism for uterine toxicity in Wistar Han rats treated with tetrabromobisphenol A
1029	Differential Effects of Polychlorinated Biphenyl Congeners on Serum Thyroid Hormone Levels in Rats
1039	Effects of fungicides on thyroid function, metabolism, and thermoregulation in cotton rats		NO TSH or/and THs
1056	The herbicide metolachlor induces liver cytochrome P450s 2B1/2 and 3A1/2, but not thyroxine-uridine dinucleotide phosphate glucuronosyltransferase and associated thyroid gland activity
1066	Negative correlation between plasma thyroid hormone levels and chlorinated hydrocarbon levels accumulated in seals from the coast of Hokkaido, Japan			SEAL
1069	Interaction study with rats given two flame retardants: polybrominated diphenyl ethers (Bromkal 70-5 DE) and chlorinated paraffins (Cereclor 70L)		NO TSH or/and THs
1074	Prenatal and Postnatal Impact of Perfluorooctane Sulfonate (PFOS) on Rat Development: A Cross-Foster Study on Chemical Burden and Thyroid Hormone System		NO TSH or/and THs
1078	PCB-related alteration of thyroid hormones and thyroid hormone receptor gene expression in free-ranging Harbor seals (Phoca vitulina)			SEAL
1080	Exposure to the Widely Used Fungicide Mancozeb Causes Thyroid Hormone Disruption in Rat Dams but No Behavioral Effects in the Offspring		NO TSH or/and THs
1081	Induction of T-4 UDP-GT activity, serum thyroid stimulating hormone, and thyroid follicular cell proliferation in mice treated with microsomal enzyme inducers
1083	Thyroidal Effects of Di-(2-Ethylhexyl) Phthalate in Rats of Different Selenium Status		NO TSH or/and THs
1086	INTERFERENCE OF POLYCHLORINATED-BIPHENYLS IN THYROID-HORMONE METABOLISM - POSSIBLE NEUROTOXIC CONSEQUENCES IN FETAL AND NEONATAL RATS		NO TSH or/and THs
1098	Triclosan Exposure Modulates Estrogen-Dependent Responses in the Female Wistar Rat
1105	Endocrine effects of tetrabromobisphenol-A (TBBPA) in Wistar rats as tested in a one-generation reproduction study and a subacute toxicity study		NO TSH or/and THs
1106	Thyroid toxicity due to subchronic exposure to a complex mixture of 16 organochlorines, lead, and cadmium	MIX
1107	Impaired oligodendroglial development by decabromodiphenyl ether in rat offspring after maternal exposure from mid-gestation through lactation					DATA IN 14143
1110	Toxicity of 3,3 `,4,4 `-tetrachloroazoxybenzene in rats and mice
1111	Short-term in vivo exposure to the water contaminant triclosan: Evidence for disruption of thyroxine		NO TSH or/and THs
1126	EFFECTS OF GESTATIONAL AND LACTATIONAL EXPOSURE TO COPLANAR POLYCHLORINATED BIPHENYL (PCB) CONGENERS OR 2,3,7,8-TETRACHLORODIBENZO-P-DIOXIN (TCDD) ON THYROID-HORMONE CONCENTRATIONS IN WEANLING RATS
1153	Toxic effect of PBDE-47 on thyroid development, learning, and memory, and the interaction between PBDE-47 and PCB153 that enhances toxicity in rats
1168	Levels and patterns of hydroxylated polychlorinated biphenyls (OH-PCBs) and their associations with thyroid hormones in hooded seal (Cystophora cristata) mother-pup pairs		NO TSH or/and THs
1172	Effects of Gestational Exposure to Decabromodiphenyl Ether on Reproductive Parameters, Thyroid Hormone Levels, and Neuronal Development in Sprague-Dawley Rats Offspring
1174	Toxicity of 3,3 `,4,4 `-tetrachloroazobenzene in rats and mice
1179	Reduced thyroxine levels in mice perinatally exposed to polybrominated diphenyl ethers		NO TSH or/and THs
1183	Polybrominated diphenyl ether (PBDE)-induced alterations in vitamin A and thyroid hormone concentrations in the rat during lactation and early postnatal development
1202	Subacute toxicity of p,p `-DDT on rat thyroid: Hormonal and histopathological changes	IP
1205	Contribution of methylmercury, polychlorinated biphenyls and organochlorine pesticides to the toxicity of a contaminant mixture based on Canadian Arctic population blood profiles	MIX
1211	Effects of acute exposure to PCBs 126 and 153 on anterior pituitary and thyroid hormones and FSH isoforms in adult Sprague Dawley male rats	IP
1219	Endocrine disruptive effects of polychlorinated biphenyls on the thyroid gland in female rats		NO TSH or/and THs
1223	Modulating effects of thyroid state on the induction of biotransformation enzymes by 2,3,7,8-tetrachlorodibenzo-p-dioxin	IP
1232	The effect of atrazine on puberty in male Wistar rats: An evaluation in the protocol for the assessment of pubertal development and thyroid function
1243	Promotion of thyroid tumors in rats by pregnenolone-16 alpha-carbonitrile (PCN) and polychlorinated biphenyl (PCB)	IP
1247	Neonatal mortality from in utero exposure to perfluorooctanesulfonate (PFOS) in Sprague-Dawley rats: Dose-response, and biochemical and pharamacokinetic parameters
1259	Perinatal exposure to low-dose DE-71 increases serum thyroid hormones and gonadal osteopontin gene expression		NO TSH or/and THs
1270	Effect of polychlorinated bliphenyl, Aroclor1254 on rat epididymis					FULL TEXT NOT FOUND
1291	The influence of equol on the hypothalamic-pituitary-thyroid axis and hepatic lipid metabolic parameters in adult male rats.
1296	Cobalt-protoporphyrin suppresses thyroid and testicular hormone concentrations in rat serum: a novel action of this synthetic heme analogue.
1302	Effects of phytate on thyroid gland of rats intoxicated with cadmium.
1336	Short-term exposure to triclosan decreases thyroxine in vivo via upregulation of hepatic catabolism in Young Long-Evans rats.
1346	Effects of domoic acid on serum levels of TSH and thyroid hormones.	IP
1362	Kanechlor 500-mediated changes in serum and hepatic thyroxine levels primarily occur in a transthyretin-unrelated manner.
1391	SUBCHRONIC (13-WEEK) TOXICITY OF HEPTACHLORODIBENZO-P-DIOXIN IN MALE SPRAGUE-DAWLEY RATS		NO TSH or/and THs
1393	GROUNDWATER PESTICIDES - INTERACTIVE EFFECTS OF LOW CONCENTRATIONS OF CARBAMATES ALDICARB AND METHOMYL AND THE TRIAZINE METRIBUZIN ON THYROXINE AND SOMATOTROPIN LEVELS IN WHITE-RATS		NO TSH or/and THs
1396	EFFECTS OF PERINATAL EXPOSURE TO SPECIFIC PCB CONGENERS ON THYROID-HORMONE CONCENTRATIONS AND THYROID HISTOLOGY IN THE RAT		NO TSH or/and THs
1398	TOXIC POTENCY OF 2,3,3',4,4',5-HEXACHLOROBIPHENYL RELATIVE TO AND IN COMBINATION WITH 2,3,7,8-TETRACHLORODIBENZO-P-DIOXIN IN A SUBCHRONIC FEEDING STUDY IN THE RAT		NO TSH or/and THs
1399	EFFECT OF ORGANO-PHOSPHORUS (DIMETHOATE) AND PYRETHROID (DECAMETHRIN) PESTICIDES ON PLASMA-LEVELS OF CORTISOL AND THYROXINE, AND ON SOME HEMATOLOGICAL CHARACTERISTICS IN GROWING MALE RABBITS		NO TSH or/and THs	RABBIT
1400	Hormonal control of manganese transport in the mouse thyroid	IP
1411	SUBCHRONIC EFFECTS OF 2,3,7,8-TCDD OR PCBS ON THYROID-HORMONE METABOLISM - USE IN RISK ASSESSMENT		NO TSH or/and THs
1454	Maternal and fetal exposure to bisphenol a is associated with alterations of thyroid function in pregnant ewes and their newborn lambs.
1456	A reproductive, developmental and neurobehavioral study following oral exposure of tetrabromobisphenol A on Sprague-Dawley rats.
1457	Thyroid follicular lesions induced by oral treatment for 2 years with 2,3,7,8-tetrachlorodibenzo-p-dioxin and dioxin-like compounds in female Harlan Sprague-Dawley rats.
1458	Influence of persistent thyroxine reduction on spermatogenesis in rats neonatally exposed to 2,2',4,4',5,5'-hexa-chlorobiphenyl.
1465	Fenvalerate-induced alterations in circulatory thyroid hormones and calcium stores in rat brain.		NO TSH or/and THs
1467	Suppressive effects of genistein and daidzein on pituitary-thyroid axis in orchidectomized middle-aged rats.			ORX
1469	Investigation of effects of myricetin on thyroid-gonadal axis of male rats at prepubertal period.
1474	Developmental exposure to chlorpyrifos induces alterations in thyroid and thyroid hormone levels without other toxicity signs in CD-1 mice.
1479	Ultrastructural and functional alterations of the rat thyroid gland produced by polychlorinated biphenyls compared with iodide excess and deficiency, and thyrotropin and thyroxine administration.		NO TSH or/and THs
1480	Effects of 3,4,3',4'-tetrachlorobiphenyl on thyroid function and histology in marmoset monkeys.			MONKEY
1488	Blood-based biomarkers of selenium and thyroid status indicate possible adverse biological effects of mercury and polychlorinated biphenyls in Southern Beaufort Sea polar bears		NO TSH or/and THs
1489	Goitres in rats fed polychlorinated biphenyls.	MIX
1492	Studies on the peripheral disappearance of thyroid hormone. IV. The effect of 2,4-dinitrophenol on the I 131 distribution in thyroidectomized, l-thyroxine maintained rats, 24 hours after the injection of I 131 labeled l-thyroxine.		NO TSH or/and THs	OVX
1496	Alterations in thyroid hormone status in Greenland sledge dogs exposed to whale blubber contaminated with organohalogen compounds.			BUBBLER
1503	Mechanism of trifluralin-induced thyroid tumors in rats.
1507	Polychlorinated biphenyls (PCBs) exert thyroid hormone-like effects in the fetal rat brain but do not bind to thyroid hormone receptors.		NO TSH or/and THs
1519	Effects of postnatal exposure to a mixture of polychlorinated biphenyls, p,p'-dichlorodiphenyltrichloroethane, and p-p'-dichlorodiphenyldichloroethene in prepubertal and adult female Sprague-Dawley rats.	MIX
1525	Rno-miR-224-5p contributes to 2,2',4,4'-tetrabromodiphenyl ether-induced low triiodothyronine in rats by targeting deiodinases.
1533	Effects of carbendazim on rat thyroid, parathyroid, pituitary and adrenal glands and their hormones.
1536	Effect of zinc supplementation on the status of thyroid hormones and Na, K, And Ca levels in blood following ethanol feeding.
1544	Plasma PBDE and thyroxine levels in rats exposed to Bromkal or BDE-47.
1547	Comparative study on 2,2',4,5,5'-pentachlorobiphenyl-mediated decrease in serum thyroxine level between C57BL/6 and its transthyretin-deficient mice.	IP
1629	Polychlorinated biphenyl-mediated decrease in serum thyroxine level in rodents.	IP
1647	Changes in some hormones by low doses of di (2-ethyl hexyl) phthalate (DEHP), a commonly used plasticizer in PVC blood storage bags & medical tubing.					FULL TEXT NOT FOUND
1653	Effets of diethofencarb on thyroid function and hepatic UDP-glucuronyltransferase activity in rats.
1657	Developmental triclosan exposure decreases maternal, fetal, and early neonatal thyroxine: a dynamic and kinetic evaluation of a putative mode-of-action.
1673	Changes in thyroid hormones and thyroxine glucuronidation in hamsters compared with rats following treatment with 2,3,7,8-tetrachlorodibenzo-p-dioxin.	IP
1675	Irreversible thyroid disruption induced after subchronic exposure to hexachlorobenzene in male rats.
1676	Oxidative stress and thyroid impairment after gibberellic acid treatment in pregnant and lactating rats and their offspring.		NO TSH or/and THs
1679	Thyrotoxicity of the chlorides of cadmium and mercury in rabbit.					FULL TEXT NOT FOUND
1686	Mechanism of the serum thyroid hormone lowering effect of perfluoro-n-decanoic acid (PFDA) in rats.		NO TSH or/and THs
1691	Thyroid hormone disruption and cognitive impairment in rats exposed to PBDE during postnatal development.		NO TSH or/and THs
1710	Repeated 28-day oral toxicity study of vinclozolin in rats based on the draft protocol for the "Enhanced OECD Test Guideline No. 407" to detect endocrine effects.
1717	The hypothalamo-pituitary-thyroid (HPT) axis: a target of nonpersistent ortho-substituted PCB congeners.	IP
1724	Serum T3 and T4 concentrations in the adult rats treated with herbicide 2,4-dichlorophenoxyacetic acid.		NO TSH or/and THs
1725	Assessment of pentachlorophenol toxicity in newborn calves: clinicopathology and tissue residues.		NO TSH or/and THs
1727	Phenolic and tyrosyl ring iodothyronine deiodination and thyroid hormone concentrations in the human central nervous system.
1728	Chlordimeform-induced alterations in endocrine regulation within the male rat reproductive system.	IP
1739	[Thyroid disruption induced by pentachlorophenol].					CHINESE
1742	Short- and long-term biochemical effects of 2,3,7,8-tetrachlorodibenzo-p-dioxin in female Long-Evans rats.		NO TSH or/and THs
1743	Fungicide methfuroxan administered chronically to rats did not affect serum thyroid hormone levels.					FULL TEXT NOT FOUND
1745	Reproductive and endocrine function in rams exposed to the organochlorine pesticides lindane and pentachlorophenol from conception.		NO TSH or/and THs
1748	Effects of in utero and lactational exposure to bisphenol A on thyroid status in F1 rat offspring.		NO TSH or/and THs
1758	3,3',4,4'-Tetrachlorobiphenyl-mediated decrease of serum thyroxine level in C57BL/6 and DBA/2 mice occurs mainly through enhanced accumulation of thyroxine in the liver.	IP
1765	Exposure to perfluorooctane sulfonate during pregnancy in rat and mouse. I: maternal and prenatal evaluations.
1767	Differential regulation of thyroid hormone receptor-mediated function by endocrine disruptors.	in vitro
1769	Effects of pubertal exposure to thiazole-Zn on thyroid function and development in female rats.
1778	A possible mechanism for decrease in serum thyroxine level by polychlorinated biphenyls in Wistar and Gunn rats.	IP
1807	Fenvalerate exposure alters thyroid hormone status in selenium- and/or iodine-deficient rats.	IP
1811	Developmental exposure to decabromodiphenyl ether (PBDE 209): effects on thyroid hormone and hepatic enzyme activity in male mouse offspring.	IP
1820	Effect of low dose mono-ortho 2,3',4,4',5 pentachlorobiphenyl on thyroid hormone status and EROD activity in rat offspring: consequences for risk assessment.
1826	Altered cardiovascular reactivity and osmoregulation during hyperosmotic stress in adult rats developmentally exposed to polybrominated diphenyl ethers (PBDEs).
1829	The possible ameliorative effect of Olea europaea L. oil against deltamethrin-induced oxidative stress and alterations of serum concentrations of thyroid and reproductive hormones in adult female rats.
1832	Some effects of 2,4-dichlorophenoxyacetic acid on thyroid function in the rat: effect on peripheral thyroxine.		NO TSH or/and THs
1833	Studies of the control of thyroid function in rats: effects of salicylate and related drugs.
1838	Lack of alterations in thyroid hormones following exposure to polybrominated diphenyl ether 47 during a period of rapid brain development in mice.		NO TSH or/and THs
1849	In vivo acute exposure to polychlorinated biphenyls: effects on free and total thyroxine in rats.		NO TSH or/and THs
1859	[Time course of the disruption of rat's thyroid function by pesticide N'N-methylene-bis].					CHINESE
1864	Effect of oral administration of fungicide-mancozeb on thyroid gland of rat.					FULL TEXT NOT FOUND
1879	Effects of chronic exposure to an environmentally relevant mixture of brominated flame retardants on the reproductive and thyroid system in adult male rats.	MIX
1885	Effects of in utero exposure to 2,2',4,4',5,5'-hexachlorobiphenyl on postnatal development and thyroid function in rat offspring.
1893	4-Hydroxy-2,2 `,3,4 `,5,5 `,6-heptachlorobiphenyl-Mediated Decrease in Serum Thyroxine Level in Mice Occurs through Increase in Accumulation of Thyroxine in the Liver	IP
1897	Thyroid tumor formation in the male mouse induced by fluopyram is mediated by activation of hepatic CAR/PXR nuclear receptors.
1907	Dose-response and time course of hypothyroxinemia and hypoinsulinemia and characterization of insulin hypersensitivity in 2,3,7,8-tetrachlorodibenzo-p-dioxin(TCDD)-treated rats.	IP
1908	Relationships between plasma levels of organochlorines, retinol and thyroid hormones from polar bears (Ursus maritimus) at Svalbard		NO TSH or/and THs	BEAR
1917 (in vitro)	Effects of plasticizers and their mixtures on estrogen receptor and thyroid hormone functions
1920	Developmental exposure to pentachlorophenol affects the expression of thyroid hormone receptor beta1 and synapsin I in brain, resulting in thyroid function vulnerability in rats.
1924	Polybrominated diphenyl ethers (PBDEs), polychlorinated biphenyls (PCBs) and chlorinated paraffins (CPs) in rats-testing interactions and mechanisms for thyroid hormone effects.
1929	Effects of polybrominated diphenyl ethers (PBDEs) and polychlorinated biphenyls (PCBs) on thyroid hormone and vitamin A levels in rats and mice.
1933	Bisphenol-A, an environmental contaminant that acts as a thyroid hormone receptor antagonist in vitro, increases serum thyroxine, and alters RC3/neurogranin expression in the developing rat brain.
1942	Effects of postnatal exposure to mixtures of non-ortho-PCBs, PCDDs, and PCDFs in prepubertal female rats.	MIX
1946	Toxic Effects of Tetrabromobisphenol A on Thyroid Hormones in SD Rats and the Derived-reference Dose.					LETTER
1947	Developmental exposure to polychlorinated biphenyls (Aroclor 1254) reduces circulating thyroid hormone concentrations and causes hearing deficits in rats.
1948	Ortho-substituted polychlorinated biphenyl (PCB) congeners (95 or 101) decrease pituitary response to thyrotropin releasing hormone.	TRH+PCB
1954	Does thyroid disruption contribute to the developmental neurotoxicity of chlorpyrifos?		NO TSH or/and THs
1981	Early developmental neurotoxicity of a PCB/organochlorine mixture in rodents after gestational and lactational exposure.
1984	[Potential endocrine disrupting effects of bifenthrin in rats].					CHINESE
2015	Potential estrogenic effect(s) of parabens at the prepubertal stage of a postnatal female rat model.
2016	Studies on the protective role of vitamin C and E against polychlorinated biphenyl (Aroclor 1254)--induced oxidative damage in Leydig cells.	IP
2019	Circadian alterations in prolactin, corticosterone, and thyroid hormone levels and down-regulation of prolactin receptor activity by 2,3,7,8-tetrachlorodibenzo-p-dioxin.	IP
2023	Effect of isomers of DDD on thyroid and adrenal function in rats.		NO TSH or/and THs
2024	Reduction of thyroid hormone levels by methylsulfonyl metabolites of tetra- and pentachlorinated biphenyls in male Sprague-Dawley rats	IP
2029	Thyroxine replacement attenuates hypothyroxinemia, hearing loss, and motor deficits following developmental exposure to Aroclor 1254 in rats.		NO TSH or/and THs
2030	The effects of triclosan on puberty and thyroid hormones in male wistar rats
2031	Effects of butylparaben exposure on thyroid peroxidase (TPO) and type 1 iodothyronine deiodinase (D1) in female Wistar rats.
2040	The thyroid hormone receptor-beta-selective agonist GC-1 differentially affects plasma lipids and cardiac activity.	HYPOTH.
2041	Studies on the effect of neonatal hypermetabolism on hypothalamo-pituitary-thyroid axis in adult rats.
2043	Thyroid hormones in the pathogenesis of lung hypoplasia and immaturity induced in fetal rats by prenatal exposure to nitrofen.
2044	The stimulatory effect of chronic lithium treatment on basal thyrotropin secretion in rats: in vivo antagonism by methylparaben.
2056	Evidence of chemical stimulation of hepatic metabolism by an experimental acetanilide (FOE 5043) indirectly mediating reductions in circulating thyroid hormone levels in the male rat.
2066	Impact of polychlorinated biphenyl (Aroclor 1254) and vitamin C on antioxidant system of rat ventral prostate.	IP
2067	Effect of thyroxine supplementation on the response to perfluoro-n-decanoic acid (PFDA) in rats.	IP
2069	Altered retinoid metabolism in female Long-Evans and Han/Wistar rats following long-term 2,3,7,8-tetrachlorodibenzo-p-dioxin (TCDD)-treatment.	IP		HEPATECT.
2072	PCBs and DDT in the serum of juvenile California sea lions: associations with vitamins A and E and thyroid hormones.			SEA LION
2085	Developmental exposure to brominated diphenyl ethers results in thyroid hormone disruption.		NO TSH or/and THs
2086	[The Effect of Maternal Exposure to Dioxins on the Level of Thyroid Hormone in Developing Pups].					JAPANESE
2087	Hypothalamic-Pituitary-Thyroid Axis Perturbations in Male Mice by CNS-Penetrating Thyromimetics.	IP
2092	The decrease in level of serum thyroxine by 2,2',4,5,5'-pentachlorobiphenyl in rats and mice: no correlation with formation of methylsulfonyl metabolites.	IP
2094	Hypothyroidism and abnormalities in the kinetics of thyroid hormone metabolism in rats treated chronically with polychlorinated biphenyl and polybrominated biphenyl.		NO TSH or/and THs
2095	A possible mechanism for 2,2',4,4',5,5'-hexachlorobiphenyl-mediated decrease in serum thyroxine level in mice.	IP
2102	Effects of hexachlorobenzene and its metabolites pentachlorophenol and tetrachlorohydroquinone on serum thyroid hormone levels in rats.		NO TSH or/and THs
2118	Effect of chlorpyrifos-methyl on steroid and thyroid hormones in rat F0- and F1-generations.
2127	Effects of complex organohalogen contaminant mixtures on thyroid homeostasis in hooded seal (Cystophora cristata) mother-pup pairs.		NO TSH or/and THs
2137	PCB153 and p,p'-DDE disorder thyroid hormones via thyroglobulin, deiodinase 2, transthyretin, hepatic enzymes and receptors.	IP
2143	Triclosan exposure reduces thyroxine levels in pregnant and lactating rat dams and in directly exposed offspring.		NO TSH or/and THs
2145	Comparison of endocrine-mediated effects of two bisphenol A related compounds, 2,2-bis(4-cyanatophyenyl)propane and 4,4'-cyclohexylidenebisphenol, based on subacute oral toxicity studies using rats.		NO TSH or/and THs
2146	Maternal bisphenol A alters fetal endocrine system: Thyroid adipokine dysfunction.
2155	Subchronic effects of 2,3,7,8-tetrachlorodibenzo-p-dioxin (TCDD) and their reversibility in male Sprague-Dawley rats.		NO TSH or/and THs
2158	Reduction of serum thyroxine concentrations by methylsulfonyl metabolites of tetra-, penta- and hexachlorinated biphenyls in male sprague-dawley rats	IP
2174	Some endocrine and morphological aspects of the acute toxicity of 2,3,7,8-tetrachlorodibenzo-p-dioxin (TCDD).
2182	Effects of PCB exposure on serum thyroid hormone levels in dogs and cats.	MIX
2186	Comparative endocrine disruptive effects of contaminants in ringed seals (Phoca hispida) from Svalbard and the Baltic Sea.		NO TSH or/and THs
2190	DEVELOPMENTAL TRICLOSAN EXPOSURE DECREASES MATERNAL AND NEONATAL THYROXINE IN RATS		NO TSH or/and THs
2195	Insecticide-induced changes in secretory activity of the thyroid gland in rats.
2196	Thyroid function and effects on reproduction in ewes exposed to the organochlorine pesticides lindane or pentachlorophenol (PCP) from conception.			LAMB
2199	Effect of PCB 126 on hepatic metabolism of thyroxine and perturbations in the hypothalamic-pituitary-thyroid axis in the rat.
2204	Gestational and lactational exposure to potassium perfluorooctanesulfonate (K+PFOS) in rats: toxicokinetics, thyroid hormone status, and related gene expression.		NO TSH or/and THs
2211	Reproductive and thyroid hormone levels in rats following 90-day dietary exposure to PCB 28 (2,4,4'-trichlorobiphenyl) or PCB 77 (3,3'4,4'-tetrachlorobiphenyl).
2215	Effects of in utero exposure to 2,2',4,4',5,5'-hexachlorobiphenyl (PCB 153) on somatic growth and endocrine status in rat offspring.
2218	Behavioral and thyroid effects of in utero and lactational exposure of Sprague-Dawley rats to the polybrominated diphenyl ether mixture DE71.
2221	Antioxidant role of zinc in PCB (Aroclor 1254) exposed ventral prostate of albino rats.	IP
2229	Antiandrogenic effects in vitro and in vivo of the fungicide prochloraz.	MIX
2237	Effect of polybrominated biphenyls (PBB) on the pituitary--thyroid axis of the rat.
2247	Possible mechanisms of thyroid hormone disruption in mice by BDE 47, a major polybrominated diphenyl ether congener.		NO TSH or/and THs
2252	Interaction of PFOS and BDE-47 co-exposure on thyroid hormone levels and TH-related gene and protein expression in developing rat brains.		NO TSH or/and THs
2255	Developmental exposure to low-dose PBDE-99: tissue distribution and thyroid hormone levels.		NO TSH or/and THs
2261	Dirnethoate effects on thyroid function in suckling rats
2275	Alterations in rat brain thyroid hormone status following pre- and postnatal exposure to polychlorinated biphenyls (Aroclor 1254).
2294	Effect of dinitrophenol on thyroid responses to thyrotropin.		NO TSH or/and THs
2295	Exposure to perfluorooctane sulfonate during pregnancy in rat and mouse. II: postnatal evaluation.
2302	The effect of maneb, zineb, and ethylenethiourea on the humoral activity of the pituitary-thyroid axis in rat.	IP
2320	Developmental toxicity of brominated flame retardants, tetrabromobisphenol A and 1,2,5,6,9,10-hexabromocyclododecane, in rat offspring after maternal exposure from mid-gestation through lactation.
2338	Effects of maternal exposure to chlorinated diphenyl ethers on thyroid hormone concentrations in maternal and juvenile rats
2343	Exposure of Pregnant Mice to Perfluorobutanesulfonate Causes Hypothyroxinemia and Developmental Abnormalities in Female Offspring.
2344	Thyroid disruption by low-dose BDE-47 in prenatally exposed lambs.		NO TSH or/and THs
2361	Role of UDP-glucuronosyltransferase (UGT) 2B2 in metabolism of triiodothyronine: effect of microsomal enzyme inducers in Sprague Dawley and UGT2B2-deficient Fischer 344 rats.
2367	Placental transfer of a hydroxylated polychlorinated biphenyl and effects on fetal and maternal thyroid hormone homeostasis in the rat.
2391	Thyroxine modulation of immune toxicity induced by mixture pesticides mancozeb and fipronil in mice.
2408	Effects of a complex contaminant mixture on thyroid hormones in breeding hooded seal mothers and their pups		NO TSH or/and THs	BUBBLER
2412	ENHANCED THYROXINE METABOLISM AND HIGH UPTAKE GOITERS IN RATS AFTER A SINGLE DOSE OF 2,3,7,8-TETRACHLORODIBENZO-PARA-DIOXIN
2429	Evaluating thyroid hormone disruption: investigations of long-term neurodevelopmental effects in rats after perinatal exposure to perfluorohexane sulfonate (PFHxS)
2431	Thyroid hormone status in gray seal (halichoerus grypus) pups from the Baltic Sea and the Atlantic Ocean in relation to organochlorine pollutants		NO TSH or/and THs	BUBBLER
2461	NTP technical report on the toxicology and carcinogenesis studies of 2,3,7,8-tetrachlorodibenzo-p-dioxin (TCDD) (CAS No. 1746-01-6) in female Harlan Sprague-Dawley rats (Gavage Studies).					REPORT
2463	NTP toxicology and carcinogenesis studies of 3,3',4,4',5-pentachlorobiphenyl (PCB 126) (CAS No. 57465-28-8) in female Harlan Sprague-Dawley rats (Gavage Studies).					REPORT
2500	Effects of a polybrominated biphenyl mixture in the rat and mouse. I. Six-month exposure		NO TSH or/and THs
2504	The effects of the herbicide 2,4-dichlorophenyl-p-nitrophenyl ether (NIT) on serum thyroid hormones in adult female mice		NO TSH or/and THs
2553	Comparative studies on acute and subacute effects of organic and inorganic mercurials on thyroidal functions					FULL TEXT NOT FOUND
2622	Subchronic toxicity of 2,3,7,8-tetrabromodibenzo-p-dioxin in rats		NO TSH or/and THs
2637	The effect of chronic Aroclor1254 administration on thyroid structure and functions of Wistar rats					FULL TEXT NOT FOUND
2681	Preliminary results of a 3 month toxicity study on rats with 2,3,7,8,-Tetrabromodibenzo-p-dioxin (2,3,7,8-TBDD)		NO TSH or/and THs
2751	Effect of cholera toxin on serum levels of thyrotropin and thyroid autoantibodies in biobreeding/Tokyo (BB/TKY) rats					FULL TEXT NOT FOUND
2837	Bovine prolactin, TSH, T and T concentrations as affected by tall fescue summer toxicosis and temperature.	IP + TRH
2863	Biochemical and histopathological effects of in utero di-n-hexyl phthalate and di-cyclohexyl phthalate exposure on the thyroid axes and t3, t4, tsh hormone levels of male and female rats: At adulthood
2886	Chronic effects of several PCB and PBB isomers on triiodothyronine and thyroxine in circulation					FULL TEXT NOT FOUND
2888	Effect of polychlorinated bliphenyl, Aroclor1254 on rat epididymis					REPEATED 1270
2891	NTP technical report on the toxicology and carcinogenesis studies of 2,2',4,4',5,5'-hexachlorobiphenyl (PCB 153) (CAS No. 35065-27-1) in female Harlan Sprague-Dawley rats (Gavage studies).					REPORT
2989	Teratogenicity of nitrofen (2,4-dichloro-4′-nitrodiphenyl ether) and its effects on thyroid function in the rat			TPTX
3085	Short term effects of endotoxin on thyroid hormone concentrations in dogs					FULL TEXT NOT FOUND
3121	Disruption of thyroid hormone homeostasis at weaning of Holtzman rats by lactational but not in utero exposure to 2,3,7,8-tetrachlorodibenzo-p-dioxin
3178	Toxicology and carcinogenesis studies of 2,3,4,7,8-pentachlorodibenzofuran (PeCDF) (Cas No. 57117-31-4) in female Harlan Sprague-Dawley rats (gavage studies)					REPORT
3186	Toxicology and carcinogenesis studies of 3,3',4,4'-tetrachloroazobenzene (TCAB) (CAS No. 14047-09-7) in Harlan Sprague-Dawley rats and B6C3F1 mice (gavage studies)					REPORT
3241	Effects of long-term treatment with resveratrol and subcutaneous and oral estradiol administration on the pituitary-thyroid-axis		NO TSH or/and THs
3242	Interactions of halogenated industrial chemicals with transthyretin and effects on thyroid hormone levels in vivo	IP	NO TSH or/and THs
3253	Extrathyroidal effects of 2,3,7,8-tetrachlorodibenzo-p-dioxin on thyroid hormone turnover in male Sprague-Dawley rats	IP
3257	Evaluation of a two-generation reproduction toxicity study adding endopoints to detect endocrine disrupting activity using vinclozolin
3346	Effects of subchronic exposure to complex mixtures of dioxin-like and non-dioxin-like polyhalogenated aromatic compounds on thyroid hormone and vitamin A levels in female Sprague-Dawley rats	IP
3381	Effects of acute postnatal exposure to 3,3′,4,4′ -tetrachlorobiphenyl on sperm function and hormone levels in adult rats	IP
3382	Relationships between PCBs and thyroid hormones and retinol in female and male polar bears			BEAR
3394	NTP technical report on the toxicity studies of malachite green chloride and leucomalachite green (CAS Nos. 569-64-2 and 129-73-7) administered in feed to F344/N rats and B6C3F1 mice					REPORT
3439	Effects of vitamin supplementation on PCB (Aroclor 1254)-induced changes in ventral prostatic androgen and estrogen receptors	IP
3441	Developmental exposure to 4-hydroxy-2,3,3′,4′ ,5-pentachlorobiphenyl (4-OH-CB107): Long-term effects on brain development, behavior, and brain stem auditory evoked potentials in rats
3541	Short-term oral toxicity of butyl ether, ethyl hexyl ether, methyl heptyl ether and 1,6-dimethoxyhexane in male rats and the role of 2-methoxyacetic acid		NO TSH or/and THs
3668	Toxicology and carcinogenesis studies of a binary mixture of 3,3',4,4',5-pentachlorobiphenyl (PCB 126) (Cas No. 57465-28-8) and 2,2',4,4',5,5'-hexachlorobiphenyl (PCB 153) (CAS No. 35065-27-1) in female Harlan Sprague-Dawley rats (gavage studies)					REPORT
3688	Toxicology and carcinogenesis studies of a mixture of 2,3,7,8-tetrachlorodibenzo-p-dioxin (TCDD) (Cas No. 1746-01-6), 2,3,4,7,8-pentachlorodibenzofuran (PeCDF) (Cas No. 57117-31-4), and 3,3',4,4',5-pentachlorobiphenyl (PCB 126) (Cas No. 57465-28-8) in fem					REPORT
3707	Toxicology and carcinogenesis studies of a binary mixture of 3,3',4,4',5-pentachlorobiphenyl (PCB 126) (Cas No. 57465-28-8) and 2,3',4,4',5-pentachlorobiphenyl (PCB 118) (Cas No. 31508-00-6) in female Harlan Sprague-Dawley rats (gavage studies)					REPORT
3844	Time-dependent effects of pentabrominated diphenyl ether (PBDE) on thyroid hormones and histology in rats
3990	Low-dose effects of ammonium perchlorate on the hypothalamic-pituitary-thyroid axis of adult male rats pretreated with PCB126	MIX
3991	Perinatal bisphenol A affects the behavior and SRC-1 expression of male pups but does not influence on the thyroid hormone receptors and its responsive gene		NO TSH or/and THs
4034	The ultraviolet filter benzophenone 2 interferes with the thyroid hormone axis in rats and is a potent in vitro inhibitor of human recombinant thyroid peroxidase			OVX
4285	Neurotransmitter concentrations and binding at dopamine receptors in rats after maternal exposure to 3,4,3′,4′-tetrachlorobiphenyl: The role of reduced thyroid homone concentrations	IP
4293	Reproductive effects of nonylphenol in rats after gavage administration: A two-generation study
4311	The effects of altrazine of female wistar rats: An evaluation of the protocol for assessing pubertal development and thyroid function
4348	Endocrine-disrupting chemicals: Prepubertal exposures and effects on sexual maturation and thyroid function in the male rat. A focus on the EDSTAC recommendations					REVIEW
4437	Toxicology and carcinogenesis studies of 2,3',4,4',5-pentachlorobiphenyl (PCB 118) (CAS No. 31508-00-6) in female harlan Sprague-Dawley rats (gavage studies)					REPORT
4842	Pesticides in mixture disrupt metabolic regulation: In silico and in vivo analysis of cumulative toxicity of mancozeb and imidacloprid on body weight of mice
4847	Toxicological profile of ultrapure 2,2′,3,4,4′,5,5′- heptachlorbiphenyl (PCB 180) in adult rats
4848	Gestational and lactational exposure to the polychlorinated biphenyl mixture Aroclor 1254 modulates retinoid homeostasis in rat offspring		NO TSH or/and THs
4917	Blood levels of polychlorinated biphenyls and their hydroxylated metabolites in Baikal seals (Pusa sibirica): Emphasis on interspecies comparison, gender difference and association with blood thyroid hormone levels		NO TSH or/and THs	SEALS
5133	Perinatal exposure to BDE-99 causes learning disorders and decreases serum thyroid hormone levels and BDNF gene expression in hippocampus in rat offspring		NO TSH or/and THs
5264	Rodent thyroid, liver, and fetal testis toxicity of the monoester metabolite of bis-(2-ethylhexyl) tetrabromophthalate (TBPH), a novel brominated flame retardant present in indoor dust		NO TSH or/and THs
5493	Levothyroxine rescues the lead-induced hypothyroidism and impairment of long-term potentiation in hippocampal CA1 region of the developmental rats
5748	Developmental exposure to a commercial PBDE Mixture, DE-71: Neurobehavioral, hormonal, and reproductive effects
5797	Maternal exposure to triclosan impairs thyroid homeostasis and female pubertal development in wistar rat offspring		NO TSH or/and THs
5901	Dose-dependent effects of pentabrominated diphenyl ethers on thyroid histological structure and function in rats
6006	Effects of tris(1,3-dichloro-2-propyl) phosphate on pathomorphology and gene/protein expression related to thyroid disruption in rats
6120	The effects of kefir on the inflamatory status and thyroid function (Experimental study on wistar rats after exposed to Chlorpyrifos)
6258	Characterization of some bioactive compounds from citrus limon (L.) and evaluating the biological effects on thyroid hormone and cellular toxicity			HYPOTHY.
6308	Evidence for bisphenol A-induced disruption of maternal thyroid homeostasis in the pregnant ewe at low level representative of human exposure	IP
6312	Effects of long-term in vivo exposure to di-2-ethylhexylphthalate on thyroid hormones and the tsh/tshr signaling pathways in wistar rats
6666	Combined effects of cadmium and tetrabromobisphenol a (TBBPA) on development, antioxidant enzymes activity and thyroid hormones in female rats
6748	PBDE-47 and PBDE mixture (DE-71) toxicities and liver transcriptomic changes at PND 22 after in utero/postnatal exposure in the rat
6761	Hexachloronaphthalene (HxCN) as a potential endocrine disruptor in female rats
6838	Thyroid-disrupting effects of chlorpyrifos in female Wistar rats
7472	Effects of acute exposure to microcystins on hypothalamic-pituitary-adrenal (HPA), -gonad (HPG) and -thyroid (HPT) axes of female rats	IP
7478	Testing for heterotopia formation in rats after developmental exposure to selected in vitro inhibitors of thyroperoxidase
7512	A mixture of ammonium perchlorate and sodium chlorate enhances alterations of the pituitary-thyroid axis caused by the individual chemicals in adult male F344 rats.
7595	Postnatal exposure of 2,2',3,3',4,6'-hexachlorobiphenyl and 2,2',3,4',5',6-hexachlorobiphenyl on sperm function and hormone levels in adult rats.	IP
7624	Neurotoxicological and thyroid evaluations of rats developmentally exposed to tris(1,3-dichloro-2-propyl)phosphate (TDCIPP) and tris(2-chloro-2-ethyl)phosphate (TCEP).		NO TSH or/and THs
7792	Adverse effects of neonatal exposure to 3,3',4,4',5,5'-hexachlorobiphenyl on hormone levels and testicular function in male Sprague-Dawley rats.		NO TSH or/and THs
8208	Comparative estrogenic effects of p-nonylphenol by 3-day uterotrophic assay and female pubertal onset assay.	IP
8367	Alterations in thyroid function in female Sprague-Dawley rats following chronic treatment with 2,3,7,8-tetrachlorodibenzo-p-dioxin.		NO TSH or/and THs
8918	Mechanism of thiazopyr-induced effects on thyroid hormone homeostasis in male Sprague-Dawley rats
9057	Toxicological consequences of aroclor 1254 ingestion by female rhesus (macaca mulatta) monkeys. Part 1B. Prebreeding phase: Clinical and analytical laboratory findings		NO TSH or/and THs
9147	Target tissue morphology and serum biochemistry following 2,3,7,8-tetrachlorodibenzo-p-dioxin (TCDD) exposure in a TCDD-susceptible and a TCDD-resistant rat strain	IP
9208	Effects of perfluorodecanoic acid on thyroid status in rats	IP
9929	A mixture of ammonium perchlorate and sodium chlorate enhances alterations of the pitutary-thyroid axis caused by the individual chemicals in adult male F344 rats					REPEATED 7512
9232	Thyroid status and thermogenesis in rats treated with 2,3,7,8-tetrachlorodibenzo-p-dioxin
10038	Effects of in utero exposure to 2,2',4,4',5,5'-hexachlorobiphenyl on postnatal development and thyroid function in rat offsping					REPEATED 1885
10054	Subchronic toxicity study with ethylene-bis-(oxyethylene)-bis(3-tert- butyl-4-hydroxy-5-methylhydrocinnamate) in the Cynomolgus monkey: Lack of stimulation of the pituitary-thyroid-liver axis			MONKEY
10176	Polybrominated diphenyl ethers (PBDEs) in grey seals during their first year of life--are they thyroid hormone endocrine disrupters?			SEAL
10211	Effects of Nano-selenium Poisoning on Immune Function in the Wumeng Semi-fine Wool Sheep.			SHEEP
10234	Oral, short-term exposure to titanium dioxide nanoparticles in Sprague-Dawley rat: focus on reproductive and endocrine systems and spleen.		NO TSH or/and THs
10266	PBDEs Concentrate in the Fetal Portion of the Placenta: Implications for Thyroid Hormone Dysregulation		NO TSH or/and THs
10365	The edocrine effects of mercury in humans and wildlife					REVIEW
10513	Mixtures of triazole fungicides induce alteration in thyroid hormone levels at high doses					FULL TEXT NOT FOUND
10517	Changes in thyroid function during development of thyroid hyperplasia induced by kojic acid in F344 rats.					REPEATED 22026
10593	The effects of amiodarone on serum thyroid hormones and hepatic thyroxine 5'-monodeiodination in rats.
10697	Effect of bamboo shoot, Bambusa arundinacea (Retz.) Willd. on thyroid status under conditions of varying iodine intake in rats.
10867	NTP Toxicology and Carcinogenesis Studies of 3,3'-Dimethylbenzidine Dihydrochloride (CAS No. 612-82-8) in F344/N Rats (Drinking Water Studies).					REPORT
10883	Rabeprazole does not affect endocrine function in healthy subjects					REVIEW
10956	Effects of dioxins and related compounds on hepatic cytochrome P450 and thyroid hormone in pigs from an Indian open waste dumping site			PIG
11040	Effects of rifampicin on the peripheral turnover kinetics of thyroid hormones in mice and in men.					KINETICS
11073	Antithyroid Action of Ketoconazole: In‐vitro Studies and Rat In‐vivo Studies		NO TSH or/and THs
11100	The effect of implantation of trenbolone acetate and oestradiol-17β in wether lambs at two initial live weights on concentrations of steroidal residues and blood glucose, urea and thyroid hormones		NO TSH or/and THs
11139	Gender-dependent effects of fluoxetine on selected biochemical parameters in guinea pigs			GUINEA PIG
11175	Effect of betaine supplementation on haematology, serum enzymes and hormone profile in gestating sows
11193	Repeated potassium iodide exposure during pregnancy impairs progeny's brain development.
11204	Subcwonic toxicity of photomirex in the female rat: Results of 28- and 90-day feeding studies		NO TSH or/and THs
11495	Hepatic indices of thyroid status in rats treated with hexachlorobenzene.
11641	Multi-System Endocrine Disruption					FULL TEXT NOT FOUND
11653	Assessment of the endocrine-disrupting effects of diethyl phosphate, a nonspecific metabolite of organophosphorus pesticides, by in vivo and in silico approaches.
11659	Effects of estradiol and progesterone on thyroid function in rat.					FULL TEXT NOT FOUND
11734	Effects of amiodarone and desethylamiodarone on pituitary deiodinase activity and thyrotropin secretion in the rat.	IP
11747	NTP technical report on the toxicity studies of 2- and 4-Methylimidazole (CAS No. 693-98-1 and 822-36-6) administered in feed to F344/N rats and B6C3F1 mice.					REPORT
11849	Goitre and wasting induced in hamsters by hexachlorobenzene.		NO TSH or/and THs
12023	PHARMACOLOGICAL ACTIVITY OF ETHANOLIC EXTRACT LEPIDIUM SATIVUM LINN. SEEDS ON THYROID HORMONES IN MALE RATS	IP
12027	The effects of maternal supplementation of selenium and iodine via slow-release blouses in late pregnancy on milk production of goats and performance of their kids		NO TSH or/and THs
12255	Feeding a rumen-degradable amino acid impacts T3 and T4 concentrations					Congress abstract
12324	Toxicosis in sows and their pigs caused by feeding rations containing polybrominated biphenyls to sows during pregnancy and lactation.					FULL TEXT NOT FOUND
12463	Thyroid hormone concentrations in rats after chronic nicotine metabolite administration.		NO TSH or/and THs
12494	Bone-related effects of contaminants in seals may be associated with vitamin D and thyroid hormones.			SEAL
12502	Elevation of serum lipids after chronic administration of amiodarone in rabbits.	IP
12605	Effect of dietary supplement of phytoestrogens on thyroid hormones, steroid production and localization of carbonic anhydrase in testis, efferent ductules and thyroid gland of male goat kids					FULL TEXT NOT FOUND
12626	Synergistic effects of high-dose soybean intake with iodine deficiency, but not sulfadimethoxine or phenobarbital, on rat thyroid proliferation.
12795	Nitric oxide is involved in the hypothyroidism with significant morphology changes in female Wistar rats induced by chronic exposure to high water iodine from potassium iodate.
12805	Effects of dietary protein quality on energy metabolism and thyroid hormone Status in growing pigs		NO TSH or/and THs
12917	Subchronic oral toxicity study of furan in Fischer-344 rats.		NO TSH or/and THs
12947	Factors Contributing to the Difference in Propylthiouracil Goitrogenesis in Rats and Guinea Pigs	EX VIVO
12981	Vitamin E prevents deleterious effects of di (2-ethyl hexyl) phthalate, a plasticizer used in PVC blood storage bags.	IP
13044	Zinc oxide nanoparticles induce oxidative stress and histopathological toxicity in the thyroid gland and liver of rats
13076	The α' subunit of β-conglycinin and the A1-5 subunits of glycinin are not essential for many hypolipidemic actions of dietary soy proteins in rats.		NO TSH or/and THs
13151	NTP Technical Report on the Toxicity Studies of 3,3',4,4'-Tetrachloroazobenzene (CAS No. 14047-09-7) Administered by Gavage to F344/N Rats and B6C3F1 Mice.					REPORT
13166	Toxic potency of 3,3',4,4',5-pentachlorobiphenyl relative to and in combination with 2,3,7,8-tetrachlorodibenzo-p-dioxin in a subchronic feeding study in the rat.		NO TSH or/and THs
13211	Fluoride-induced brain damages in suckling mice		NO TSH or/and THs
13216	TOXICITY STUDY OF GOLD AND SILVER NANOPARTICLES ON EXPERIMENTAL ANIMALS	IP
13243	Thyroid function in post-weaning rats whose dams were fed a low-protein diet during suckling.				NO EDC
13283	Combined effects of di (2-ethylhexyl) phthalate and bisphenol A on thyroid hormone homeostasis in adolescent female rats.
13286	DEHP Down-Regulates Tshr Gene Expression in Rat Thyroid Tissues and FRTL-5 Rat Thyrocytes: A Potential Mechanism of Thyroid Disruption.
13379	Perinatal low-dose PBDE-47 exposure hampered thyroglobulin turnover and induced thyroid cell apoptosis by triggering ER stress and lysosomal destabilization contributing to thyroid toxicity in adult female rats.		NO TSH or/and THs
13395	Impaired thyroid hormone status and thermoregulation during cold exposure of zinc-deficient rats.
13397	Effects of diethylstilbestrol with thyroxin or thiouracil on thyroid in male rats.		NO TSH or/and THs
13494	The pharmacokinetics of perchlorate and its effect on the hypothalamus-pituitary-thyroid axis in the male rat.	IP
13538	Dietary contaminant exposure affects plasma testosterone, but not thyroid hormones, vitamin A, and vitamin E, in male juvenile arctic foxes (Vulpes lagopus).	MIX
13667	Withania somnifera and Bauhinia purpurea in the regulation of circulating thyroid hormone concentrations in female mice		NO TSH or/and THs
13720	Subacute toxicity of celecoxib on thyroid and testis of rats: Hormonal and histopathological changes
13788	MODULATION BY ESTROGEN OF THYROID-HORMONE EFFECTS ON THYROTROPIN B-SUBUNIT AND ALPHA-SUBUNIT AND GROWTH-HORMONE GENE-EXPRESSION		NO TSH or/and THs
13789	Acrylamide induces a thyroid allostasis-adaptive response in prepubertal exposed rats
13897	Energy metabolism and thyroid hormone levels of growing rats in response to different dietary proteins - Soy protein or casein		NO TSH or/and THs
13912	Effect of Di-(2-ethy hexyl) phthalate on the hypothalamus-pituitary-thyroid axis in adolescent rat					REPEATED 112
13926	Cooking-smoke as a factor affecting thyroid metabolism and oxygen transport capability.	INHALATION
13934	Scientific Opinion on Tetrabromobisphenol A (TBBPA) and its derivatives in food					OPINION
14020	Toxicity and metabolism of malachite green and leucomalachite green during short-term feeding to Fischer 344 rats and B6C3F1 mice.
14088	NTP Toxicology and Carcinogenesis Studies of Ethylene Thiourea (CAS: 96-45-7) in F344 Rats and B6C3F1 Mice (Feed Studies).					REPORT
14143	Effects of exposure to decabromodiphenyl ether on the development of the immune system in rats
14167	Effect of Zno Nps on Thyroid Function and Evaluation of the Levels of Tsh Receptor Gene in Thyroid Tissue of Female Rat
14172	Maternal carbamazepine alters fetal neuroendocrine-cytokines axis.	IP
14188	Influence of organic phosphorus on reproductive performance and metabolic profiles of anoestrous Farafra ewes in subtropics at the end of breeding season.		NO TSH or/and THs
14201	Effects of a 5-day treatment with the UV-filter octyl-methoxycinnamate (OMC) on the function of the hypothalamo-pituitary-thyroid function in rats.
14233	Progesterone induced modulations of serum hormonal profiles in adult male and female rats.	IP
14334	Effect of the hormonal contraception on serum reverse triiodothyronine levels.
14344	Ameliorative effect of Hibiscus sabdariffa linn on subchronic chlorpyrifos-induced alterations in sex and thyroid hormones in male wistar rats
14369	Rare earth elements (REE) in piglets feeding - performance and thyroid hormone status					FULL TEXT NOT FOUND
14386	Effects of genistein, an isoflavone, on pregnancy outcome and organ weights of pregnant and lactating rats and development of their suckling pups.		NO TSH or/and THs
14426	Productive and reproductive performance and metabolic profile of barki ewes supplemented with two forms of probiotics as feed additives		NO TSH or/and THs
14463	A 28-day gavage toxicity study in Fischer 344 rats with 3-methylfuran.		NO TSH or/and THs
14476	Effect of conjugated equine estrogens and tamoxifen administration on thyroid gland histomorphology of the rat.			OVX
14490	Effects of oestradiol benzoate on the pituitary secretion and peripheral kinetics of thyrotrophin in the rat.	IP
14492	Effect of broccoli sprouts on thyroid function, haematological, biochemical, and immunological parameters in rats with thyroid imbalance.
14584	Dietary genistein inactivates rat thyroid peroxidase in vivo without an apparent hypothyroid effect.
14598	The effect of short term feeding of the antioxidant triethyleneglycol-bis-3(3-tert-butyl-4-hydroxy-5-methyl)propionate on serum thyrotropin and thyroid hormones in the male rat.
14726	Sub-chronic toxicological studies of transition metal complexes of naproxen on sprague-dawley rats		NO TSH or/and THs
14746	Evaluation of a 15-day screening assay using intact male rats for identifying antiandrogens
14826	Effects of oral erythrosine (2',4',5',7'-tetraiodofluorescein) on the pituitary-thyroid axis in rats.		NO TSH or/and THs
14957	Water and ethanol extracts of Piper nigrum in regulating thyroid function and lipid peroxidation in mice		NO TSH or/and THs
14997	Investigation of the effects of patulin on thyroid and testis, and hormone levels in growing male rats.
15056	Dietary protein effects on lipoproteins and on sex and thyroid hormones in blood of rhesus monkeys.	DIET
15126	Effects of a brain-enhanced chemical delivery system for estradiol on body weight and serum hormones in middle-aged male rats.	IP
15139	Zinc oxide nanoparticles effect on thyroid and testosterone hormones in male rats	IP
15146	Comparison of dietary casein or soy protein effects on plasma lipids and hormone concentrations in the gerbil (Meriones unguiculatus).			GERBIL
15149	Perfluoro-n-butyl iodide: acute toxicity, subchronic toxicity and genotoxicity evaluations.	INHALATION
15208	Dose-threshold for thyroid tumor-promoting effects of xylazine in rats.
15240	A comparative study of hypolipidemic activities of the extracts of Melissa officinalis and Berberis vulgaris in rats		NO TSH or/and THs
15267	Effect of treatment for 1 year with a luteinizing hormone-releasing hormone agonist on ovarian, thyroidal, and adrenal function and menstruation in the stumptailed monkey (macaca arctoides)	IP
15275	Progesterone supplementation in Holstein heifers subjected to cooling and timed AI during summer: physiological and reproductive variables and thyroid hormone concentrations		NO TSH or/and THs
15307	Beneficial effect of modified egg on serum T3, T4 and dyslipidaemia following dietary Zn-supplementation in Wistar rat.		NO TSH or/and THs
15308	Thyroid function, metabolic indices and growth performance in pigs fed 00-rapeseed meal.		NO TSH or/and THs
15404	Repeated exposure of adult rats to Aroclor 1254 cause brain region- specific changes in intracellular Ca2+ buffering and protein kinase C activity in the absence of change in tyrosine hydroxylase		NO TSH or/and THs
15500	Resveratrol has anti-thyroid effects both in vitro and in vivo.	IP
15707	Interaction of dietary fat and thyroid function with lipid metabolism of fasted rats.		NO TSH or/and THs
15884	EFFECT OF SOMATOTROPIN AND PROTEIN-SUPPLEMENT ON THYROID-FUNCTION OF DAIRY-CATTLE				NO CONTROL
15899	Dimethoate induced invasive thyroid carcinoma as "Pleomorphic Giant follicle" in thyroid gland of mice					FULL TEXT NOT FOUND
15949	Ethanol feeding and thyroid hormone monodeiodination.
15954	Effect of experimental zinc deficiency on thyroid gland in guinea-pigs.		NO TSH or/and THs
16173	Studies on the effects of rapeseed meal on thyroid status of cattle, glucosinolate and iodine content of milk and other parameters.		NO TSH or/and THs
16233	Toxicity and disposition of 2,3,4,7,8-pentachlorodibenzofuran (4PeCDF) in the rhesus monkey (Macaca mulatta).	IP
16261	Histological study on the possible protective effect of curcumin on potassium dichromate induced hypothyroidism in adult male albino rats
16312	Selenium nanoparticles prevents lead acetate-induced hypothyroidism and oxidative damage of thyroid tissues in male rats through modulation of selenoenzymes and suppression of miR-224.
16357	The Effects of 6-Mercaptopurine (6-MP) on the Thyroid Gland	IODINE DEF+EDC
16386	Effects ofrose bengal on serum levels of thyroid hormones and thyroid peroxidase activity in male mice.
16469	Acute and chronic effects of maternal ethanol administration on the ovine maternal-fetal unit.					FULL TEXT NOT FOUND
16623	Pituitary and thyroid gland lesions induced by 2-mercaptobenzimidazole (2-MBI) inhalation in male Fischer-344 rats.		NO TSH or/and THs
16718	Effects of soy-containing infant formulas on thyroid gland in rats.
16769	Difference of plasma amino acids following casein or soy protein intake: significance for differences of serum lipid concentrations.			PIG
16797	Effects of bis (tri-n-butyltin) oxide on endocrine and lymphoid organs of male rats.
16829	Effect of beta agonist clenbuterol on the body composition of rats with hypothyroidism induced by oral administration of propylthiouracil.		NO TSH or/and THs
16851	Disruption of thyroid hormone functions by low dose exposure of tributyltin: an in vitro and in vivo approach.
16859	Predicting consequences of POP-induced disruption of blubber glucose uptake, mass gain rate and thyroid hormone levels for weaning mass in grey seal pups.			BUBBLER
17037	Thyrotoxicity of arsenate and arsenite on juvenile mice at organism, subcellular, and gene levels under low exposure.		NO TSH or/and THs
17141	Hypothyroidism caused by phenobarbital affects patterns of estrous cyclicity in rats.
17214	Antithyroid action of tamoxifen in the rat: in vivo and in vitro studies.
17308	Dietary soy protein isolate and isoflavones modulate hepatic thyroid hormone receptors in rats.		NO TSH or/and THs
17315	Anti thyroid activity of Sesbania grandiflora in methimazole induced rats					FULL TEXT NOT FOUND
17357	FEEDING OF RAPESEED PRESSCAKE MEAL TO PIGS - EFFECTS ON THYROID MORPHOLOGY AND FUNCTION AND ON THYROID-HORMONE BLOOD-LEVELS, ON LIVER AND ON GROWTH-PERFORMANCE		NO TSH or/and THs
17368	Appraisal of amiodarone-loaded PLGA nanoparticles for prospective safety and toxicity in a rat model.
17463	Effects of Carbofuran on thyroid stimulating hormone in sprague-dawley rats		NO TSH or/and THs
17546	The effect of dermal benzophenone-2 administration on immune system activity, hypothalamic-pituitary-thyroid axis activity and hematological parameters in male Wistar rats.	INHALATION
17649	Calcium supplementation reverts central adiposity, leptin, and insulin resistance in adult offspring programed by neonatal nicotine exposure		NO TSH or/and THs
17753	Effects of plasticizers and phenols on estrogen and thyroid hormone functions	IN IVTRO
17834	EFFECTS OF AQUEOUS FRUIT EXTRACT OF HARITAKI (TERMINALIA CHEBULA) ON REGULATION OF HYPOTHYROIDISM
17860	Acute, pharmacokinetic, and subchronic toxicological studies of 2,4-dichlorophenoxyacetic acid.		NO TSH or/and THs
17871	Histoloical and biochemichal study on the toxic effects of bisphenol a on the thyroid gland of adult male albino rats and the possible protection by selenium
17889	Metabolic rate and thyroid status in rats fed diets of different protein-energy value: the importance of free T3.		NO TSH or/and THs
18011	Serum and tissue iodine concentrations in rats fed diets supplemented with kombu powder or potassium iodide		NO TSH or/and THs
18023	Metabolic interactions of fructose and ethanol in perfused liver of normal and thyroxine-treated rats	PERFUSION
18065	The influence of genistein on insulin, leptin, thyroid hormones and metabolic parameters in mature rats		NO TSH or/and THs
18084	The effects of chronic ingestion of spironolactone on serum thyrotropin and thyroid hormones in the male rat.
18100	Inhibitory influence of late afternoon melatonin injections and the counter-inhibitory action of melatonin-containing pellets on thyroid growth process in male Wistar rats: comparison with effects of other indole substances.	IP
18130	Long-term exposure to low doses of bisphenol S has hypoglycaemic effect in adult male mice by promoting insulin sensitivity and repressing gluconeogenesis.
18132	Thyrotoxic Evaluation and Lipid Peroxidation in Wistar Albino Rats Exposed to Vitellaria paradoxa Stem Bark
18163	Effects of perinatal exposure to the brominated flame-retardant hexabromocyclododecane (HBCD) on the developing immune system in rats
18173	Nutritional evaluation of kale (Brassica oleracea) diets 2. Copper deficiency, thyroid function, and selenium status in young cattle and sheep fed kale for prolonged periods		NO TSH or/and THs			JAPANESE
18235	Developmental exposure to perchlorate alters synaptic transmission in hippocampus of the adult rat
18277	The effects of atrazine metabolites on puberty and thyroid function in the male Wistar rat.
18304	Toxicology and carcinogenesis studies of pyrogallol (CAS No. 87-66-1) in F344/N rats and B6C3F1/N mice (dermal studies).					REPORT
18428	Effect of acetaldehyde on thyroid function.					FULL TEXT NOT FOUND
18429	Hormone-related, muscle-specific changes in protein metabolism and fiber type profile after faba bean intake.
18488	NTP Toxicology and Carcinogenesis Studies of Salicylazosulfapyridine (CAS No. 599-79-1) in F344/N Rats and B6C3F1 Mice (Gavage Studies).					REPORT
18561	NTP Toxicology and Carcinogenesis Studies of Nitromethane (CAS No. 75-52-5) in F344/N Rats and B6C3F1 Mice (Inhalation Studies).					REPORT
18670	Exposure to Melamine cyanuric acid in adolescent mice caused emotional disorder and behavioral disorder
18689	Thyroid-disrupting effects of chlorpyrifos in female Wistar rats					REPEATED
18759	EFFECTS OF FEEDING RAPESEED-MEAL ON LIVER AND THYROID-GLAND FUNCTION AND HISTOMORPHOLOGY IN GROWING PIGS		NO TSH or/and THs
18846	The effects of Soybean Diet on Thyroid Hormone and Thyrotropin Levels in Aging Rats.
18997	Subchronic, reproductive, and maternal toxicity studies with tertiary butyl acetate (TBAC).	INHALATION
19135	Tissue distribution and associated toxicological effects of decabrominated diphenyl ether in subchronically exposed male rats.		NO TSH or/and THs
19223	Effect of soy isoflavones on thyroid hormones in intact and ovariectomized cynomolgus monkeys (Macaca fascicularis)			MONKEY
19259	Associations between complex OHC mixtures and thyroid and cortisol hormone levels in East Greenland polar bears	MIX
19262	Relationship of dietary iodide and drinking water disinfectants to thyroid function in experimental animals.		NO TSH or/and THs
19337	Promotive effect of 4,4'-methylenebis(N,N-dimethyl)benzenamine on N-bis(2-hydroxypropyl)nitrosamine-induced thyroid tumors in Wistar rats.
19545	Thiamethoxam-induced biochemical, hormonal and histological alterations in rats		NO TSH or/and THs
19554	Effects of feeding 10% rapeseed meal (Brassica napus) during gestation and lactation over three reproductive cycles on the performance of hyperprolific sows and their litters		NO TSH or/and THs
19600	Antithyroid effects of lithium.		NO TSH or/and THs
19622	Physiological effects of polybrominated diphenyl ether (PBDE-47) on pregnant gartersnakes and resulting offspring			SNAKE
19750	Per- and polyfluoroalkyl substances in Northern California cats: Temporal comparison and a possible link to cat hyperthyroidism	MIX
19761	Effect of protein to metabolizable energy ratio in pineapple waste silage-based diets on performance of holstein heifers		NO TSH or/and THs
19784	Evaluation of camelina meal as a feedstuff for growing dairy heifers.		NO TSH or/and THs
19865	Hepatic thyroid hormone levels following chronic alcohol consumption: direct experimental evidence in rats against the existence of a hyperthyroid hepatic state.
19901	Subacute Toxicity of Methylmercuric Chloride and Mercuric Chloride On Mouse Thyroid		NO TSH or/and THs
20050	Effect of caffeine and Barbamyl on the secretory cycle of the thyroid gland	IP	NO TSH or/and THs
20080	Effect of methimazole-induced hypothyroidism on histological characteristics of parotid gland of albino rat.
20133	Fenugreek, A Potent Hypoglycaemic Herb Can Cause Central Hypothyroidism Via Leptin - A Threat To Diabetes Phytotherapy.
20189	Genistein Precipitated Hypothyroidism, Altered Leptin and C-Reactive Protein Synthesis in Pregnant Rats.
20246	Effects of phenobarbital, pregnenolone-16alpha-carbonitrile, and propylthiouracil on thyroid follicular cell proliferation.
20304	Decrease of TSH levels and epithelium/colloid ratio in rat thyroid glands following administration of proadrenomedullin N-terminal peptide (12-20).	IP
20359	Growth, feed efficiency and blood profile of buffalo calves consuming high levels of fluoride		NO TSH or/and THs
20435	Endocrine active compounds affect thyrotropin and thyroid hormone levels in serum as well as endpoints of thyroid hormone action in liver, heart and kidney.			OVX
20455	Plasma thyroid hormone kinetics are altered in iron-deficient rats		NO TSH or/and THs
20710	Influence of hexachlorobenzene on thyroids of male hamsters.					FULL TEXT NOT FOUND
20736	Mode of action of thyroid tumor formation in the male Long-Evans rat administered high doses of alachlor.		NO TSH or/and THs
20746	Gestational di-(2-ethylhexyl) phthalate exposure causes fetal intrauterine growth restriction through disturbing placental thyroid hormone receptor signaling.		NO TSH or/and THs
20773	Studies on the effects of omeprazole on thyroid function in the rat
20809	Goitrogenic effect of walnut and its action on thyroxine excretion		NO TSH or/and THs
20841	Effects of prolonged cyanide and thiocyanate feeding in rats.		NO TSH or/and THs
20878	Amelioration of sperm fertilizability, thyroid activity, oxidative stress, and inflammatory cytokines in rabbit bucks treated with phytogenic extracts.		NO TSH or/and THs
20897	Thyroid function and reproductive success in rodents exposed to perchlorate via food and water.		NO TSH or/and THs
20985	Effects of high-protein or conventional canola meal on growth performance, organ weights, bone ash, and blood characteristics of weanling pigs.		NO TSH or/and THs
21035	Effects of chronic ethanol feeding on rat liver mitochondrial energy metabolism.		NO TSH or/and THs
21042	Dietary isoflavones alter regulatory behaviors, metabolic hormones and neuroendocrine function in Long-Evans male rats.		NO TSH or/and THs
21096	Chronic daily ethanol and withdrawal: 5. Diurnal effects on plasma thyroid hormone levels.
21165	Modifying effects of endocrine disrupting chemicals on N-bis (2-hydroxypropyl) nitrosamine and sulfadimethoxineinduced thyroid carcinogenesis in rats	IP
21250	Protective role of lycopene against metabolic disorders induced by chronic bisphenol A exposure in rats.		NO TSH or/and THs
21344	Effectiveness of Zinc Supplementation on Lithium-Induced Alterations in Thyroid Functions.
21402	Growth and metabolic characteristics of Suffolk and Gulf coast native yearling ewes supplemented with chromium tripicolinate		NO TSH or/and THs
21424	Protective Effects of Selenium and Zinc Against Nickel Chloride-Induced Hormonal Changes and Oxidative Damage in Thyroid of Pregnant Rats.	IP
21442	Thyroid xanthine oxidase and its role in thyroid iodine metabolism in the rat: difference between effects of allopurinol and tungstate.		NO TSH or/and THs
21469	Effect of Synovex-S on growth rate and plasma thyroid hormone concentrations in beef cattle.		NO TSH or/and THs
21485	Reproductive effects of alternative disinfectants.		NO TSH or/and THs
21510	Effects of sublethal Abamectin exposure on some hormonal profiles and testicular histopathology in male albino rats and the possible ameliorative role of Eruca sativa.
21642	Growth performance, organ weights, and blood parameters of nursery pigs fed diets containing increasing levels of cold-pressed canola cake.		NO TSH or/and THs
21708	The effect of cholesterol feeding and estrogen administration on thyroid and adrenal gland function in rabbits.		NO TSH or/and THs
21808	Influence of fipronil intoxication on thyroid gland ultra-structure and hepatic microsomal enzymes expression in male albino rats
21982	Hexafluoropropylene oxide-dimer acid (HFPO-DA or GenX) alters maternal and fetal glucose and lipid metabolism and produces neonatal mortality, low birthweight, and hepatomegaly in the Sprague-Dawley rat.		NO TSH or/and THs
22026	Inhibition of thyroid iodine uptake and organification in rats treated with kojic acid.
22260	Cyanide-induced hyperthyroidism in male Wistar rats.			DUCK
22270	Effect of duck meat consumption on thyroid hormone concentrations and energy metabolism of Sprague-Dawley rats.
22491	Relative contribution of cysteine and methionine to glutathione content and thyroid hormone levels in the rat.		NO TSH or/and THs
22505	N-vinylpyrrolidone dimer, a novel formulation excipient, causes hepatic and thyroid hypertrophy through the induction of hepatic microsomal enzymes in rats.
22511	The effect of chronic ethanol consumption on the rate of whole animal and perfused liver oxygen consumption.					FULL TEXT NOT FOUND
22531	Toxicology and NTP Carcinogenesis Studies of a Polybrominated Biphenyl Mixture (Firemaster FF-1) in F344/N Rats and B6C3F1 Mice (Gavage Studies).					REPORT
22532	Prenatal programming of adult thyroid function by alcohol and thyroid hormones.
22616	Ameliorative effect of Nigella sativa oil and vitamin C on the thyroid gland and cerebellum of adult male albino rats exposed to Monosodium glutamate (histological, immunohistochemical and biochemical studies).
22626	Effect of iodine level in mustard (Brassica juncea) cake-based concentrate supplement on nutrient utilisation and serum thyroid hormones of goats.		NO TSH or/and THs
22640	Effects of doxylamine succinate on thyroid hormone balance and enzyme induction in mice
22710	High- and low- selenium diets affect endocrine energy balance during early programming.
22735	Mechanism of clobazam-induced thyroidal oncogenesis in male rats.
22758	Experimental study of effects induced in thyroid gland by manganese-containing dust					RUSSIAN
22767	Effects of oestradiol benzoate on the pituitary-thyroid axis of male and female rats.	IP
22841	Arecoline aggravates hypothyroidism in metabolic stress in mice.	IP
22911	Endocrine Disruption Activity of 30-day Dietary Exposure to Decabromodiphenyl Ethane in Balb/C Mouse.
22918	Effects of dietary ferulic acid on reproductive function and metabolism of pre-pubertal hairbreed ewes during the anestrous season.		NO TSH or/and THs
22958	Effect of propylthiouracil on nycthemeral and sex related variation of plasma TSH in rats.	CIRCADIAN
22969	Changes in utilization of thyroid hormone and thyroxine distribution space in sheep treated with stilboestrol.	IP
23079	Effect of Estrogen and Progesterone on Thyroid Function of Cattle	IP
23130	Enhancement of thyroid and hepatocarcinogenesis by 1,4-bis[2-(3,5- dichloropyridyloxy)]benzene in rats at doses that cause maximal induction of CYP2B.	IP
23239	Influence of dietary fat on thyroid hormone plasma concentrations		NO TSH or/and THs
23304	A 13-week nose-only inhalation toxicity study for perfluoro-n-butyl iodide (PFBI) in rats with recommended occupational exposure levels.	INHALATION
23339	Toxicity of palmitoyl glycerol to mice: depression of thyroid function.		NO TSH or/and THs
23353	The effect of epinephrine on thyroid hormone synthesis in the rat	IP	NO TSH or/and THs
23378	Sodium selenite supplementation during pregnancy and lactation promotes anxiolysis and improves mnemonic performance in wistar rats' offspring.
23848	Chronic alcohol ingestion decreases pituitary-thyroid axis measures in Fischer-344 rats.
24008	Study the effect of Nigella Sativa on thyroid function and reproductive hormone of female rat
24024	Goitrogenic/antithyroidal potential of moringa leaves (Moringa oleifera) and spinach (Spinacia oleracea) of Indian origin on thyroid status in male albino rats
24026	Effects of exposure to urban particulate matter SRM 1648a during pregnancy on the neurobehavioral development of offspring mice.		NO TSH or/and THs
24162	Phytosterols act as endocrine and metabolic disruptors in the European polecat (Mustela putorius)			MUSTELA
24491	NTP Technical Report on the Toxicity Studies of 3,3',4,4'-Tetrachloroazoxybenzene (CAS No. 21232-47-3) Administered by Gavage to F344/N Rats and B6C3F1 Mice.					REPORT
24503	Influence of oral administration of sulfamethazine on thyroid hormone levels in Fischer 344 rats.
24561	The hematological and biochemical changes in rats exposed to britholite mineral.
24673	Effects of estradiol benzoate on thyroid-pituitary function in female rats.	IP
24759	Effect of chronic ethanol administration on the rat pineal N-acetyltransferase and thyroxine type II 5'-deiodinase activities.		NO TSH or/and THs
25022	Modulation by oestrogen of thyroid hormone effects on thyrotrophin gene expression.		NO TSH or/and THs
25140	Diethylstilbestrol-induced perinatal lethality in the rat. I. Relationship to reduced maternal weight gain.		NO TSH or/and THs
25243	Boldenone undecylenate disrupts the immune system and induces autoimmune clinical hypothyroidism in rats: Vitamin C ameliorative effects.	IP
25263	Sperm quality and hormonal levels in C57BL/6 mice infected with Neospora caninum.	PARASITE
25314	Inhibitory effects of (+/-)-tetrahydropalmatine on thyrotropin-stimulating hormone concentration in hyperthyroid rats.	IP
25340	Effects of selenium and tellurium on the activity of selenoenzymes glutathione peroxidase and type I iodothyronine deiodinase, trace element thyroid level, and thyroid hormone status in rats.		NO TSH or/and THs
25348	The effect of lead acetate toxicity on experimental male albino rat.		NO TSH or/and THs
25393	The effect of lead acetate toxicity on experimental male albino rat.					REPEATED 25393
25420	Effects of ethanol and control liquid diets on the hypothalamic-pituitary-thyroid axis of male Fischer-344 rats.
25775	Changes in serum thyroxine, triiodothyronine, and thyrotropin induced by lithium in normal subjects and in rats.		NO TSH or/and THs
25896	The relationship between hypothalamic neurosecretion and thyroid gland following long-term administrations of methylthiouracil in rat	IP
25948	Chronic estradiol exposure modulates thyroid structure and decreases T4 and T3 serum levels in middle-aged female rats.	IP
26000	Toxicology and carcinogenesis studies of Ginkgo biloba extract (CAS No. 90045-36-6) in F344/N rats and B6C3F1/N mice (Gavage studies).					REPORT
26067	Effects of the subchronic administration of zinc ethylene-bis-dithiocarbamate (zineb) to rabbits.					FULL TEXT NOT FOUND
26267	Plasma concentration of thyroid hormones in lambs fed poultry offal meal in replacement of soybean meal at two energy levels.					FULL TEXT NOT FOUND
26319	Injury in Metabolic Gland Induced by Pyrethroid Insecticide Could Be Reduced by Aqueous Extract of Sassura lappa		NO TSH or/and THs
26342	Effect of fulvic and humic acids on performance, immune response and thyroid function in rats.
26430	Effect of carbadox on growth, fasting metabolism, thyroid function and gastrointestinal tract in young pigs.		NO TSH or/and THs
26554	Alterations in thyroidal economy in a systemic illness induced by turpentine oil injection to the rat.	IP
26597	Two-generation reproduction and developmental neurotoxicity study with sodium chlorite in the rat.		NO TSH or/and THs
26634	THE EFFECTS OF THE HERBICIDE "2,4-DICHLOROPHENYL-PARA-NITROPHENYL ETHER (NIT) ON SERUM THYROID-HORMONES IN ADULT FEMALE MICE					REPEATED 2504
26663	Pituitary and thyroid hormone responses of heifers after ferulic acid administration.		NO TSH or/and THs
26761	Evaluation of dietary rapeseed protein concentrate flours in rats and dogs		NO TSH or/and THs
26812	Effects of dietary selenium and moisture on the physical activity and thyroid axis of cats.			CAT
26937	The effects of selenium depletion and repletion on the metabolism of thyroid hormones in the rat.		NO TSH or/and THs
26986	The isoflavones genistein and daidzein increase hepatic concentration of thyroid hormones and affect cholesterol metabolism in middle-aged male rats	IP
26994	Effects of methylthiouracil treatment on the growth and moult of cashmere fibre in goats		NO TSH or/and THs
27032	Thyroid disruption and infertility after chronic exposure to mancozeb		NO TSH or/and THs
27096	THE EFFECT OF A DIET CONTAINING CYANOGENETIC GLYCOSIDES ON THE SELENIUM STATUS AND THE THYROID-FUNCTION OF SHEEP		NO TSH or/and THs	SHEEP
27155	Effect of lithium chloride on the thyroid gland in albino rats		NO TSH or/and THs
27216	The effect of butylated hydroxytoluene (BHT) on the rat thyroid.		NO TSH or/and THs
27249	Evaluation of the 20-day pubertal female assay in Sprague-Dawley rats treated with DES, tamoxifen, testosterone, and flutamide.
27352	An extract of soy flour influences serum cholesterol and thyroid hormones in rats and hamsters.		NO TSH or/and THs
27384	Chronic ethanol treatment reduces the responsiveness of the hypothalamic-pituitary-thyroid axis to central stimulation.
27438	Developmental neurotoxicity of monocrotophos and lead is linked to thyroid disruption.
27463	Effects of selenium deficiency on the thyroid gland and on plasma and pituitary thyrotrophin and growth hormone concentrations in the rat					FULL TEXT NOT FOUND
27596	The Ethanolic Extract of Green Tea Ameliorates Oxidative Stress Parameters and Female Reproductive Performance Regression Induced by Indomethacin in Pregnant Rats.
27639	Thyroid functional activity in an experiment upon exposure to manganeferous dust					RUSSIAN
27670	Single and multiple selenium-zinc-iodine deficiencies affect rat thyroid metabolism and ultrastructure.
27705	The effects of lauromacrogol on thyroid tissue in rabbits. Is this a safe option for the treatment of nodular thyroid disease?					FULL TEXT NOT FOUND
27706	Thyroid Disruptors: Extrathyroidal Sites of Chemical Action and Neurodevelopmental Outcome-an Examination Using Triclosan and Perfluorohexane Sulfonate (PFHxS).		NO TSH or/and THs
27734	Thyroid responses in rats fed diets formulated with Great Lakes coho salmon.		NO TSH
27753	Pharmacological and toxicological studies on domiodol, a new mucolytic agent and expectorant.			RABBIT		FULL TEXT NOT FOUND
27839	Modification of pituitary thyrotropin and thyroid activity in the rat following administration of clomiphene citrate.	IP
27953	NTP Toxicology and Carcinogenesis Studies of 3,3'-Dimethoxybenzidine Dihydrochloride (CAS No. 20325-40-0) in F344/N Rats (Drinking Water Studies).					REPORT
27965	The attenuating effect of Royal Jelly on Hormonal Parameters in Aluminum Chloride (AlCl3) Intoxicated Rats	IP
27978	Effects of melatonin on the temporal res̀ponse of the gonadotropic axis and thyroid hormones in male rats		NO TSH or/and THs
27991	Effects of treatment with haloperidol and clozapine on the plasma concentrations of thyroid hormones in rats.	IP
28031	Evaluation of possible goitrogenic and anti-thyroidal effect of nitrate, a potential environmental pollutant.
28070	Alterations in endocrine responses in male Sprague-Dawley rats following oral administration of methyl tert-butyl ether
28292	Effects of selenium deficiency on tissue selenium content, deiodinase activity, and thyroid hormone economy in the rat during development.		NO TSH or/and THs
28450	Dietary calcium induced cytological and biochemical changes in thyroid.
28699	Effect of thiocyanate induced hypothyroidism on 5'deiodinase activity and T3 receptors in developing rat brain.					FULL TEXT NOT FOUND
28859	Effects of maternal exposure to diethylstilbestrol on the development of the reproductive system and thyroid function in male and female rat offspring.	IP
28956	Reproductive toxicity screen of trifluoroiodomethane (CF(3)I) in Sprague-Dawley rats.	INHALATION
29260	The effect of magnesium depletion on thyroid function in rats.		NO TSH or/and THs
29594	Effect of prolonged exposure of low doses of fipronil on thyroid function of pregnant rats and their offspring
29642	Subchronic administration of fluoxetine to rats affects triidothyronine production and deiodination in regions of the cortex and in the limbic forebrain	IP
29665	Dimethoate effects on thyroid function in suckling rats					REPEATED 2261
29672	Persistent suppression of hepatic CYP2A1 expression and serum triiodothyronine levels by tamoxifen in intact female rats: Dose-response analysis and comparison with 4-hydroxytamoxifen, fulvestrant (ICI 182,780), and 17 beta-estradiol-3-benzoate	IP	NO TSH or/and THs
29704	Effects of 5,5'-diphenylhydantoin on the metabolic pathway of thyroid hormone in rats				KINETICS
29842	Effect of Combined Prenatal and Adult Benzophenone-3 Dermal Exposure on Factors Regulating Neurodegenerative Processes, Blood Hormone Levels, and Hematological Parameters in Female Rats	INHALATION
29889	The changes of the thyroid function and serum testosterone levels after long-term L-NAME treatment in male rats
29982	Counteracting the negative effects of rapeseed and rapeseed press cake in pig diets		NO TSH or/and THs
29984	The effect of Tributyltin on thyroid follicular cells of adult male albino rats and the possible protective role of green tea: a toxicological, histological and biochemical study
30008	Effects of low concentration samarium chloride on the ultrastructure and function of rat thyroid gland					FULL TEXT NOT FOUND
30124	The effect of concentrates on production traits, biochemical parameters and thyroid hormones concentration in Dubrovnik sheep fed forage based-diets		NO TSH or/and THs
30135	Effects of rapeseed-press cake glucosinolates and iodine on the performance, the thyroid gland and the liver vitamin A status of pigs		NO TSH or/and THs
30151	Effect of peripartum dietary energy supplementation on thyroid hormones, insulin-like growth factor-I and ITS binding proteins in early lactation dairy cows		NO TSH or/and THs
30154	Effect of rapeseed feedstuffs with different glucosinolate content and iodine administration on gestating and lactating sow		NO TSH or/and THs
30194	Endocrine, metabolic and apical effects of in utero and lactational exposure to non-dioxin-like 2,2 ',3,4,4 ',5,5 '-heptachlorobiphenyl (PCB 180): A postnatal follow-up study in rats		NO TSH or/and THs
30199	Functional morphology of pituitary -thyroid and -adrenocortical axes in middle-aged male rats treated with Vitex agnus castus essential oil	IP				CHINESE
30241	Effects of mixed cypermethrin and methylparathion on endocrine hormone levels and immune functions in rats: II. Interaction
(+7 ad hoc)

## Sheet: 5 Metadata CADIMA numbers
SUPPLEMENTAL MATERIAL 5: CADIMA REFERENCE NUMBERS AND METADATA FROM ELIGIBLE STUDIES
(Rodents)																																						PUPS (male + female)				Pups male		Pups female		DAMS
CADIMA reference number	Article title	Authors	Publication Year	Journal name	Funding source	Funding source category		Species	Strain	Latin name	Life stage at start of dosing	Life stage at outcome assessment	Treatment duration	Exposure concentration	Exposure regimen	Dosing route	Dosing route details (if any)	Negative control	Positive control	Histopathology	Hepatic T4-UDPGT	Method measurement T4	Method measurement TSH	Tissue / fluid TH measurement	Statistical methods		Chemical name	Acronym	CAS	Chemical class	Chemical uses	Source	Purity	Vehicle	tissue measurement (if any)	Method measurement EDC	Acronym	TT4	TSH	% change T4	% change TSH	% change T4	% change TSH	% change T4	% change TSH	TT4	TSH	% change T4	% change TSH
Number string	Free text	Free text	Number	Free text	Free text	Drop-down		Free text	Free text	Free text	Free text	Free text	Free text	Free text	Drop-down	Drop-down	Free text	Drop-down	Drop-down	Drop-down	Drop-down	Free text	Free text	Drop-down	Free text		Free text	Free text	Free text	Free text	Free text	Free text	Free text	Free text	Free text	Free text	Free text
255	Effects of perinatal bisphenol A exposure during early development on radial arm maze behavior in adult male and female rats	Sadowski, R. N.; Park, P.; Neese, S. L.; Ferguson, D. C.; Schantz, S. L.; Juraska, J. M.	2015	Neurotoxicology and Teratology	NIEHS, USEPA	Public		Rat	Long-Evans	Rattus norvegicus	GD 0	PND 21	Pregnancy - PND 9	4 ug/kg bw/d	Repeated doses	Oral	Gavage	YES	NO	NO	NO	Radioimmunoassay	Milliplex map	Serum	1-way ANOVA		Bisphenol A	BPA			Plastic polymer			Corn oil			BPA	--	--	4.85313	3.52229	2.29885	-4.34783	7.40741	11.3924
														40 ug/kg bw/d																								--	--	-14.2614	-5.79252	-14.9425	-6.52174	-13.5802	-5.06329
														400 ug/kg bw/d																								--	--	3.12899	-5.51734	-1.14943	-2.17391	7.40741	-8.86076
2146	Maternal bisphenol A alters fetal endocrine system: Thyroid adipokine dysfunction	Ahmed, R G	2016	Food and chemical toxicology	None			Rat	Wistar		GD 1	GD 20	GD 1 - GD 20	20 ug/kg bw/d	Repeated doses	Intragastric		YES	NO	YES	NO	RIA	RIA	Serum	1-way ANOVA		Bisphenol A	BPA			Plastic polymer			Corn oil			BPA	v	^	-43.62	52.8					v	^	-35.83	37.98
														40 ug/kg bw/d																								v	^	-61.04	103.44					v	^	-61.31	47.99
1933	Bisphenol A, an environmental contaminant that acts as a thyroid hormone receptor agonist in vitro, increases serum thyroxine, and alters RC3/neurogranin expression in the developing rat brain	Zoeller R. H.; Bansal R.; Parris C.	2004	Endocrinology	NIH	Public		Rat	Sprague-Dawley		Pregnancy	PND 15	Pregnancy - lactation	1 mg/kg bw/d	Repeated doses	Oral	Gavage	YES	NO	NO	NO	RIA	?	Serum	3-way ANOVA		Bisphenol A	BPA		Bisphenols	Plastic polymer			Methanol			BPA	^	--	15.1261	15.4362
														10 mg/kg bw/d																								^	--	35.2941	-8.05369
														50 mg/kg bw/d																								^	--	36.1345	-30.8725
2320	Developmental toxicity of brominated flame retardants, tetrabromobisphenol A and 1,2,5,6,9,10-hexabromocyclododecane, in rat offspring after maternal exposure from mid-gestation through lactation	Saegusa, Y.; Fujimoto, H.; Woo, G.-H.; Inoue, K.; Takahashi, M.; Mitsumori, K.; Hirose, M.; Nishikawa, A.; Shibutani, M.	2009	Reproductive toxicology	Ministry of Health, Labour and Welfare, Japan	Public		Rat	Crj:CD (SD) IGS		GD 10	PND 20	GD 10 - PND 20	100 ppm	Repeated doses	Oral	Gavage	YES	NO	YES	NO	Electro-chemiluminescence immunoassay	Electro-chemiluminescence immunoassay	Serum	1-way ANOVA		2,2',6,6'-tetrabromo-4,4'-isopropylidenediphenol	TBBPA	79-94-7		Brominated flame retardant	Tokyo Kasei Kogyo Co., Japan	> 98%				Tetrabromobisphenol A	--	--	-4.11	-5.78
														1000 ppm																								--	--	-0.2	-12.98
														10000 ppm																								--	--	5.35	-23.13
												PND 77		100 ppm																								--	--	7.12	0.98
														1000 ppm																								--	--	5.45	-5.62
														10000 ppm																								--	--	-0.001	-12.5
1456	A reproductive, developmental and neurobehavioral study following oral exposure of tetrabromobisphenol A on Sprague-Dawley rats	Cope, R. B.; Kacew, S.; Dourson, M.	2015	Toxicology	Brominated Flame Retardant Industry Panel of the American Chemistry Council	Private/Industry		Rat	Crl:CD (SD)IGS VAF BR		Premating	PND 21	Premating, mating, gestation	10 mg/kg bw/d	Repeated doses	Oral	Gavage	YES	NO	NO	NO	Electro-chemiluminescence immunoassay	Electro-chemiluminescence immunoassay	Serum			2,2',6,6'-tetrabromo-4,4'-isopropylidenediphenol	TBBPA		Organobromide	Flame retardants	Albermarle Co (USA), Great Lakes Chem. Co., Dead Sea Bromine Group		Corn oil			Tetrabromobisphenol A	--	--	-4.87633	-5.87365	-2.41798	-4.78839	-7.33469	-6.95891	--	--	-13.2557	-4.37307
														100 mg/kg bw/d																								v	--	-23.9533	5.55734	-24.9858	4.78839	-22.9209	6.32628	--	--	-12.2361	-1.87417
														1000 mg/kg bw/d																								v	--	-27.9833	-12.6622	-33.0457	-10.7739	-22.9209	-14.5505	v	--	-37.7279	-4.37307
2275	Alterations in rat brain thyroid hormone status following pre- and postnatal exposure to polychlorinated biphenyls (Aroclor 1254)	Morse, D. C.; Wehler, E. K.; Wesseling, W.; Koeman, J. H.; Brouwer, A.	1996	Toxicology and applied pharmacology	Dutch Toxicology Research Promotion Program; the Dutch Health Research Promotion Program, European Science Foundation	Public		Rat	Wistar WU		GD 10	GD 20	GD 10 - GD 16	5 mg/kg bw/d	Repeated doses	Oral	Gavage	YES	NO	NO	YES	Chemiluminescence assay	RIA	Plasma	1-way ANOVA			Aroclor 1254		Mixture chlorobiphenyls		RITOX, the Neetherlands		Corn oil	Plasma, brain	GC-MS	Aroclor 1254	v	--	-51.85	-0.65	-	-	-	-
												GD 20		25 mg/kg bw/d																								v	--	-74.07	-2.77	-	-	-	-
												PND 4		5 mg/kg bw/d																								v	--	-25.995	-8.17	-20.55	-22.47	-31.44	6.13
												PND 4		25 mg/kg bw/d																								v	--	-55.38	-2.85	-46.57	-5.4	-64.19	-0.3
												PND 21		5 mg/kg bw/d																								--	--	-6.995	0.845	-9.22	2.6	-4.77	-0.91
												PND 21		25 mg/kg bw/d																								v	--	-34.19	-1.235	-36.4	-4.83	-31.98	2.36
												PND 90		5 mg/kg bw/d																								^/-	--	4.56	-2.155	11.99	4.4	-2.87	-8.71
												PND 90		25 mg/kg bw/d																								--	--	-0.515	-7.055	6.62	3.3	-7.65	-17.41
3441	Developmental exposure to 4-hydroxy-2,3,3′,4′ ,5-pentachlorobiphenyl (4-OH-CB107): Long-term effects on brain development, behavior, and brain stem auditory evoked potentials in rats	Meerts, I.A.T.M.; Lilienthal, H.; Hoving, S.; van den Berg, J. H. J.; Weijers, B. M.; Bergman, Å.; Koeman, J. H.; Brouwer, A.	2004	Toxicological Sciences	European Commission	Public		Rat	Wistar		GD 10	PND 4	GD 10 - GD 16	25 mg/kg bw/d	Repeated doses	Oral	Gavage	YES	NO	NO	NO	Chemiluminescence assay	Immunoassay	Plasma	1-way ANOVA			Aroclor 1254				Donation					Aroclor 1254	v	--	-62.4698	data not shown	-66.2604		-58.6792		--	--	data not shown	data not shown
												11 months																										--	--	data not shown	data not shown
1947	Developmental exposure to polychlorinated biphenyls (Aroclor 1254) reduces circulating thyroid hormone concentrations and causes hearing deficits in rats	Goldey, E. S.; Kehn, L. S.; Lau, C.; Rehnberg, G. L.; Crofton, K. M.	1995	Toxicology and applied pharmacology	Undisclosed			Rat	Long-Evans		GD 6	PND 7	GD 6 - PND 21	1 mg/kg bw/d	Repeated doses	Oral	Gavage	YES	NO	NO	NO	RIA	RIA	Serum	1-way ANOVA			Aroclor 1254		Mixture chlorobiphenyls		AccuStandard, USA		Corn oil			Aroclor 1254	v	--	-50	4.31
														4 mg/kg bw/d																								v	N.D	-79.79
														8 mg/kg bw/d																								v	N.D	-90.46
												PND 14		1 mg/kg bw/d																								v	--	-48.98	8.09
														4 mg/kg bw/d																								v	--	-80.41	-5.2
														8 mg/kg bw/d																								v	--	-91.82	24.86
												PND 21		1 mg/kg bw/d																								v	--	-61.67	48.09
														4 mg/kg bw/d																								v	--	-87.2	45.8
														8 mg/kg bw/d																								N.D	--		14.5
1981	Early developmental neurotoxicity of a PCB/organochlorine mixture in rodents after gestational and lactational exposure	Bowers, W. J.; Nakai, J. S.; Chu, I.; Wade, M. G.; Moir, D.; Yagminas, A.; Gill, S.; Pulido, O.; Meuller, R.	2004	Toxicological sciences	Health Canada and Environment Canada	Public		Rat	Sprague-Dawley		GD 1	PND 35	GD 1 - PND 23	15 mg/kg bw/d	Repeated doses	Oral	Gavage	YES	YES	YES	NO	Unspecific kit	Unespecific kit	Serum	3-way ANOVA			Aroclor 1254		Mixture chlorobiphenyls		AccuStandard, USA		Corn oil + diethyl ether			Aroclor 1254	v	--	-46.4	14.75					v	--	-34.58	28.06
1885	Effects of in utero exposure to 2,2',4,4',5,5'-hexachlorobiphenyl on postnatal development and thyroid function in rat offspring	Kobayashi, K.; Miyagawa, M.; Wang, R.-S.; Suda, M.; Sekiguchi, S.; Honma, T.	2009	Industrial health	Ministry of the Environment, Japan			Rat	Sprague - Dawley		GD 10	3 weeks	GD 10 - GD 16	1 mg/kg bw/d	Repeated doses	Oral	Gavage	YES	NO	NO	NO	Fluoroimmunoassay	Enzyme immunoassay	Plasma	1-way ANOVA		2,2',4,4',5,5'-hexa-chlorobiphenyl	PCB 153		Polychlorinated biphenyl	Industrial applications	AccuStandard Inc., USA	1	Corn oil			PCB 153	--	--	-11.715	32.07	-17.13	-13.52	-6.3	77.66
												3 weeks		4 mg/kg bw/d																								--	--	-0.115	30.485	-3.23	21.05	3	39.92
												9 weeks		1 mg/kg bw/d																								--	--	1.73	-29.335	4.13	-44.53	-0.67	-14.14
												9 weeks		4 mg/kg bw/d																								--	--	-0.08	-33.445	10	-11.21	-10.16	-55.68
2215	Effects of in utero exposure to 2,2',4,4',5,5'-hexachlorobiphenyl (PCB 153) on somatic growth and endocrine status in rat offspring	Kobayashi, K.; Miyagawa, M.; Wang, R.-S.; Suda, M.; Sekiguchi, S.; Honma, T.	2008	Congenital anomalies	Ministry of the Environment, Japan	Public		Rat	Crj:CD (SD) IGS		GD10	PND 21	GD 10 - GD 16	16 mg/kg bw/d	Repeated doses	Oral	Gavage	YES	NO	NO	NO	Fluoroimmunoassay	Enzyme immunoassay	Plasma	Stutent t-test		2,2',4,4',5,5'-hexa-chlorobiphenyl	PCB 153		Polychlorinated biphenyl		AccuStandard, USA	> 99.6%	Corn oil			PCB 153	--	--	-0.71	-13.89
														64 mg/kg bw/d																								v	--	-28.57	2..2
1126	Effects of gestational and lactational exposure to coplanar polychlorinated biphenyl (PCB) congeners or 2,3,7,8-tetrachlorodibenzo-p-dioxin (tcdd) on thyroid-hormone concentrations in weanling rats	Seo, B. W.; Li, M. H.; Hansen, L. G.; Moore, R. W.; Peterson, R. E.; Schantz, S. L.	1995	Toxicology letters	Health Canada; NIH	Public		Rat	Sprague-Dawley		GD 10	PND 21	GD 10 - GD 16	2 mg/kg bw/d	Repeated doses	Oral	Gavage	YES	NO	NO	YES	RIA	RIA	Serum?	1-way ANOVA		3,3',4,4'-tetrachlorobiphenyl	PCB 77				AccuStandard, USA	> 99%	Corn oil			PCB 77	--	--	-9.16568	data not shown	-11.1688		-7.16253
														8 mg/kg bw/d																								v	--	-15.3837	data not shown	-15.0649		-15.7025
1820	Effect of low dose mono-ortho 2,3',4,4',5 pentachlorobiphenyl on thyroid hormone status and EROD activity in rat offspring: consequences for risk assessment	Kuriyama, S.; Fidalgo-Neto, A.; Mathar, W.; Palavinskas, R.; Friedrich, K.; Chahoud, I.	2003	Toxicology	Undisclosed			Rat	Sprague - Dawley		GD 6	PND 70 (dams weaning)	1 day	375 ug/kg bw	Single dose	Oral	Gavage	YES	NO	NO	NO	ELISA	ELISA	Serum	1-way ANOVA		2,3',4,4',5 pentachlorobiphenyl	PCB 118		Polychlorinated biphenyl		Ökometric GmbH, Germany	> 99%	Peanut oil	Plasma, Liver	HRGC-HRMS	PCB 118	^	--	18.905	26.55	27.81	36.65	10	16.45	--	v	0.18	-29.72
												PND 170																										--	--	7.305	-4.575	5.07	-7.92	9.54	-1.23
1126	Effects of gestational and lactational exposure to coplanar polychlorinated biphenyl (PCB) congeners or 2,3,7,8-tetrachlorodibenzo-p-dioxin (tcdd) on thyroid-hormone concentrations in weanling rats	Seo, B. W.; Li, M. H.; Hansen, L. G.; Moore, R. W.; Peterson, R. E.; Schantz, S. L.	1995	Toxicology letters	Health Canada; NIH	Public		Rat	Sprague-Dawley		GD 10	PND 21	GD 10 - GD 16	0.25 ug/kg bw/d	Repeated doses	Oral	Gavage	YES	NO	NO	YES	RIA	RIA	Serum?	1-way ANOVA		3,3',4,4',5-pentachlorobiphenyl	PCB 126				AccuStandard, USA	> 99%	Corn oil			PCB 126	--	--	-5.62771	data not shown	-14.2857		3.0303
														1 ug/kg bw/d																								--	--	-14.9784		-23.8961		-6.06061
3441	Developmental exposure to 4-hydroxy-2,3,3′,4′ ,5-pentachlorobiphenyl (4-OH-CB107): Long-term effects on brain development, behavior, and brain stem auditory evoked potentials in rats	Meerts, I.A.T.M.; Lilienthal, H.; Hoving, S; van den Berg, J. H. J.; Weijers, B. M.; Bergman, Å.; Koeman, J. H.; Brouwer, A.	2004	Toxicological Sciences	European Commission	Public		Rat	Wistar		GD 10	PND 4	GD 10 - GD 16	0.5 mg/kg bw/d	Repeated doses	Oral	Gavage	YES	NO	NO	NO	Chemiluminescence assay	Immunoassay	Plasma	1-way ANOVA		4-OH-2,3,3′,4′ ,5-pentachlorobiphenyl	4-OH-CB107		Hydroxylated polychlorinated biphenyl	PCB metabolite		99.9%	Corn oil			4-OH-CB107	v	--	-29.4273	data not shown	-28.3515		-30.5031		--	--
														5 mg/kg bw/d																								v	--	-33.637	data not shown	-34.381		-32.8931		--	--
												11 months																										--	--	data not shown	data not shown
2367	Placental transfer of a hydroxylated polychlorinated biphenyl and effects on fetal and maternal thyroid hormone homeostasis in the rat	Meerts, I. A. T. M.; Assink, Y.; Cenijn, P. H.; Van Den Berg, J. H. J.; Weijers, B. M.; Bergman, A.; Koeman, J. H.; Brouwer, A.	2002	Toxicological sciences	European Commission	Public		Rat	Wistar		GD 10	GD 20	GD 10 - GD 16	5 mg/kg bw/d	Repeated doses	Oral	Gavage	YES	NO	NO	YES	Chemiluminescence assay	Immunoassay	Plasma	Stutent t-test		4-OH-2,3,3',4',5-pentachlorobiphenyl	4-OH-CB107		Hydroxylated polychlorinated biphenyl	PCB metabolite			Corn oil	Plasma, liver, kidney…	Liquid scintillation counter	4-OH-CB107	v	^	-88.6414	127.778					v	--	-38.3162	-2.55906
2338	Effects of maternal exposure to chlorinated diphenyl ethers on thyroid hormone concentrations in maternal and juvenile rats	Rosiak, K. L.; Seo, B. W.; Chu, I.; Francis, B. M.	1997	Journal of environmental science and health part B	Health Canada	Public		Rat	Sprague - Dawley		GD 6	GD 16	GD 6 - GD 15	100 mg/kg bw/d	Repeated doses	Oral	Gavage	YES	NO	NO	NO	RIA	RIA	Serum?	1-way ANOVA		2,2',4,4',5,5'-hexachlorodiphenyl ether	PCDE 32		Polychlorinated biphenyl ethers				Corn oil			PCDE 32									--	--	0	not shown
2338																											2,2',4,5,6'-pentachlorodiphenyl ether	PCDE 35		Polychlorinated biphenyl ethers							PCDE 35									v	--	-76	not shown
2338																											2,3',4',6-tetrachlorodiphenyl ether	PCDE 37		Polychlorinated biphenyl ethers							PCDE 37									v	--	-71	not shown
738	Rat thyroid hyperplasia induced by gestational and lactational exposure to 2,3,7,8-tetrachlorodibenzo-p-dioxin	Nishimura, N.; Yonemoto, J.; Miyabara, Y.; Sato, M.; Tohyama, C.	2003	Endocrinology	Japan Science and Technology Corporation, Science and Technology Agency, Health and Labour Sciences Research Grant	Public		Rat	Holtzman		GD 15	PND 21	1 day	200 ng/kg bw	single dose	Oral	Gavage	YES	NO	YES	NO	RIA	Enzyme immunoassay	Serum	1-way ANOVA, t-test		2,3,7,8-tetrachlorodibenzo-p-dioxin	TCDD		organohalogen				Corn oil	liver, serum, adipose tissues	GC-MS	TCDD	v	--	-22.0125	-4.0378	-27.3582	-1.98864	-16.6667	-6.08696
												PND 21		800 ng/kg bw																								v	^	-37.4792	64.3239	-36.739	88.0682	-38.2194	40.5797
												PND 49		200 ng/kg bw																								--	--	-0.0157359	9.82186	0.684053	20.8222	-0.715525	-1.17845
												PND 49		800 ng/kg bw																								^/--	^	19.7104	125.578	19.5596	148.883	19.8612	102.273
1126	Effects of gestational and lactational exposure to coplanar polychlorinated biphenyl (PCB) congeners or 2,3,7,8-tetrachlorodibenzo-p-dioxin (tcdd) on thyroid-hormone concentrations in weanling rats	Seo, B. W.; Li, M. H.; Hansen, L. G.; Moore, R. W.; Peterson, R. E.; Schantz, S. L.	1995	Toxicology letters	Health Canada; NIH	Public		Rat	Sprague-Dawley		GD 10	PND 21	GD 10 - GD 16	0.025 ug/kg bw/d	Repeated doses	Oral	Gavage	YES	NO	NO	YES	RIA	RIA	Serum?	1-way ANOVA		2,3,7,8-tetrachlorodibenzo-p-dioxin	TCDD		organohalogen		Cambridge Isotope Laboratory, USA	> 98%	Corn oil			TCDD	--	--	-13.0697	data not shown	-18.7013		-7.43802
														0.1 ug/kg bw/d																								v	--	-17.8237	data not shown	-16.3636		-19.2837
3121	Disruption of thyroid hormone homeostasis at weaning of Holtzman rats by lactational but not in utero exposure to 2,3,7,8-tetrachlorodibenzo-p-dioxin	Nishimura, N.; Yonemoto, J.; Nishimura, H.; Ikushiro, S.-I..; Tohyama, C.	2005	Toxicological Sciences	Japan Science and Technology Agency; Ministry of Health, Labour and Welfare, Japan	Public		Rat	Holtzman		GD 15	PND 21	1 day (gestation)	1 ug/kg bw/d	Single dose	Oral	Gavage	YES	NO	NO	YES	RIA	Enzyme immunoassay	Serum	1-way ANOVA		2,3,7,8-tetrachlorodibenzo-p-dioxin	TCDD		organohalogen				Corn oil	Plasma, liver, milk	HRGC-HRMS	TCDD	--	--	1.94031	-3.3969	-3.82034	6.32911	7.70096	-13.1229
											GD 15	PND 21	1 day (lactation)	1 ug/kg bw/d	Single dose	Oral	Gavage	YES	NO	NO	YES	RIA	Enzyme immunoassay	Serum	1-way ANOVA		2,3,7,8-tetrachlorodibenzo-p-dioxin	TCDD		organohalogen				Corn oil	Plasma, liver, milk	HRGC-HRMS	TCDD	v	^/--	-29.4775	22.9225	-35.8802	36.7089	-23.0748	9.13621
											GD 15	PND 21	1 day (gest and lactation)	1 ug/kg bw/d	Single dose	Oral	Gavage	YES	NO	NO	YES	RIA	Enzyme immunoassay	Serum	1-way ANOVA		2,3,7,8-tetrachlorodibenzo-p-dioxin	TCDD		organohalogen				Corn oil	Plasma, liver, milk	HRGC-HRMS	TCDD	v	^/--	-30.7491	23.9203	-27.1812	42.8571	-34.317	4.98339
191	Perinatal TCDD exposure alters developmental neuroendocrine system	Ahmed, R. G.	2011	Food and Chemical Toxicology	Undisclosed			Rat	Wistar		GD 1	GD16	GD 1 - PND 30	0.2 ug/kd bw/d	Repeated doses	intragastric		YES	NO	NO	NO	RIA	RIA	Serum	1-way ANOVA		2,3,7,8-tetrachlorodibenzo-p-dioxin	TCDD		organohalogen	By-product	Sigma Chemcial Co., USA	>99 %	Corn oil			TCDD	v	^	-34.38	48.44					v	^	-29.51	30.1
												GD16		0.4 ug/kd bw/d																								v	^	-66.2	117.5					v	^	-48.85	142.78
												GD 19		0.2 ug/kd bw/d																								v	^	-33.07	80.82					v	^	-21.9	37.94
												GD 19		0.4 ug/kd bw/d																								v	^	-60.01	184.91					v	^	-36.32	94.79
												PND 10		0.2 ug/kd bw/d																								v	^	-26.08	84.75					v	^	-20.35	39.56
												PND 10		0.4 ug/kd bw/d																								v	^	-50	169.34					v	^	-33.93	86.67
												PND 20		0.2 ug/kd bw/d																								v	^	-17.38	87.51					v	^	-23.71	79.48
												PND 20		0.4 ug/kd bw/d																								v	^	-45.52	140.34					v	^	-35.41	79.48
												PND 30		0.2 ug/kd bw/d																								v	^	-13.36	50.34					v	^	-25.2	36.87
												PND 30		0.4 ug/kd bw/d																								v	^	-36.56	103.92					v	^	-42.01	78.75
2295	Exposure to perfluorooctane sulfonate during pregnancy in rat and mouse II: postnatal evaluation	Lau, C.; Thibodeaux, J. R.; Hanson, R. G.; Rogers, J. M.; Grey, B. E.; Stanton, M. E.; Butenhoff, J. L.; Stevenson, L. A.	2003	Toxicological sciences	USEPA, 3M company	Private/Industry		Rat	Sprague - Dawley		GD 2	PND 2	GD 2 - GD 21	1 mg/kg bw/d	Repeated doses	Oral	Gavage	YES	NO	NO	NO	RIA	RIA	Serum	2-way ANOVA		Perfluorooctane sulfonate	PFOS		Fluorochemical compound	Industrial applications	Fluka Chem., Switzerland	0.91		Plasma, liver	HPLC-ES/MS/MS	PFOS	v	--	-9.04977	-26.9807
												PND 2		2 mg/kg bw/d																								v	--	-15.8371	-10.2784
												PND 2		3 mg/kg bw/d																								v	--	-27.1493	-20.5567
												PND 5		1 mg/kg bw/d																								v	--	-60.241	-19.4978
												PND 5		2 mg/kg bw/d																								v	--	-67.1256	-24.8154
												PND 5		3 mg/kg bw/d																								v	--	-71.4286	-10.6352
												PND 9		1 mg/kg bw/d																								v	--	-41.0872	-7.61099
												PND 9		2 mg/kg bw/d																								v	--	-53.0973	17.759
												PND 9		3 mg/kg bw/d																								v	--	-69.5322	27.907
												PND 15		1 mg/kg bw/d																								v	--	-26.9179	12.357
												PND 15		2 mg/kg bw/d																								v	--	-51.144	102.975
												PND 15		3 mg/kg bw/d																								v	--	-39.3674	28.833
												PND 21		1 mg/kg bw/d																								v	--	-10.8992	-13.1535
												PND 21		2 mg/kg bw/d																								v	--	-4.54133	12.1417
												PND 21		3 mg/kg bw/d																								v	--	-8.17439	-6.07083
												PND 28		1 mg/kg bw/d																								v	--	-8.60421	-4.76731
												PND 28		2 mg/kg bw/d																								v	--	-22.4665	-32.0091
												PND 28		3 mg/kg bw/d																								v	--	-26.7686	-40.8627
												PND 35		1 mg/kg bw/d																								^	--	10.3047	15.57
												PND 35		2 mg/kg bw/d																								v	--	-11.6487	3.33642
												PND 35		3 mg/kg bw/d																								^	--	8.96057	-54.4949
1765	Exposure to perfluorooctane sulfonate during pregnancy in rat and mouse I: maternal and prenatal evaluations	Thibodeaux, J. R.; Hanson, R. G.; Rogers, J. M.; Grey, B. E.; Barbee, B. D.; Richards, J. H.; Butenhoff, J. L.; Stevenson, L. A.; Lau, C.	2003	Toxicological sciences : an official journal of the Society of Toxicology	USEPA, 3M Company	Private/Other		Rat	Sprague - Dawley		GD 2	GD 7	GD 2 - GD 20	1 mg/kg bw/d	Repeated doses	Oral	Gavage	YES	NO	NO	NO	RIA	RIA	Serum	2-way ANOVA		Perfluorooctanesulfonate	PFOS		Perfluorinated alkane	Industrial applications	Fluka Chem., Switzerland	0.91	Tween 20	Plasma	HPLC-ES/MS/MS	PFOS									v	--	-92.3778	-10.0239
												GD 7		2 mg/kg bw/d																																v	--	-68.7919	1.39211
												GD 7		3 mg/kg bw/d																																v	--	-75.5034	-18.6158
												GD 7		5 mg/kg bw/d																																v	--	-77.5168	-30.0716
												GD 7		10 mg/kg bw/d																																v	--	-71.4765	-8.59189
												GD 14		1 mg/kg bw/d																																v	--	-47.619	-6.50759
												GD 14		2 mg/kg bw/d																																v	--	-31.4286	-16.9197
												GD 14		3 mg/kg bw/d																																v	--	-20	-13.0152
												GD 14		5 mg/kg bw/d																																v	--	-38.0952	3.90456
												GD 14		10 mg/kg bw/d																																v	--	-57.1429	-18.2213
												GD 21		1 mg/kg bw/d																																v	--	-17.7215	10.823
												GD 21		2 mg/kg bw/d																																v	--	-59.4937	17.5874
												GD 21		3 mg/kg bw/d																																v	--	-44.3038	9.47012
												GD 21		5 mg/kg bw/d																																v	--	-58.2278	3.38219
												GD 21		10 mg/kg bw/d																																v	--	-50.6329	-20.9696
1247	Neonatal mortality from in utero exposure to perfluorooctanesulfonate (PFOS) in Sprague-Dawley rats: Dose-response, and biochemical and pharmacokinetic parameters	Luebker, D. J.; York, R. G.; Hansen, K. J.; Moore, J. A.; Butenhoff, J. L.	2005	Toxicology	Undisclosed / industry employees	Private/Industry		Rat	Crl:CD (SD)IGS VAF/Plus		42 days prior mating	PND 5	42 days prior to mating to PND 4	0.4 mg/kg bw/d	Repeated doses	Oral	Gavage	YES	NO	NO	NO	RIA	RIA	Serum	1-way ANOVA		Perfluorooctanesulfonate	PFOS			Industrial applications	3M, USA	86.9%	Water + Tween 80	Plasma, liver, urine, feces	HPLC-ES/MS/MS	PFOS	v	ND	-100	ND					v	--	-46	-30.06
														0.8 mg/kg bw/d																								v	ND	-100	ND					v	--	-60	-11.66
														1 mg/kg bw/d																								v	ND	-96.3	ND					v	--	-51.33	-31.9
														1.2 mg/kg bw/d																								v	--	-98.15	-0.98					v	--	-81.33	-11.04
														1.6 mg/kg bw/d																								v	^	-98.15	42.16					v	--	-82	2.45
														2 mg/kg bw/d																								ND	ND	ND	ND					v	--	-84	-6.13
2343	Exposure of pregnant mice to perfluorobutanesulfonate causes hypothyroxinaemia and developmental abnormalities in female offspring	Feng, X.; Cao, X.; Zhao, S.; Wang, .; Hua, X.; Chen, L.; Chen, L.	2017	Toxicological sciences	National 973 Program; National Natural Science Foundation, China	Public		Mice	ICR		GD 1	PND 1	GD 1 - GD 20	50 mg/kg bw/d	Repeated doses	Oral	Gavage	YES	NO	NO	NO	ELISA	ELISA	Serum	1-way ANOVA		Perfluorobutanesulfonate	PFBS	29420-49-3		Substitute PFOS	Sigma-Aldrich, USA	0.98	Carboxymethyl cellulose	Plasma	HPLC-ES/MS	PFBS	--	--	-12.5	-21.5686					--	--	-9.24	-7.42
												PND 1		200 mg/kg bw/d																								v	--	-36	-17.7419					v	^	-20.59	21.4
												PND 1		500 mg/kg bw/d																								v	--	-50.6667	-22.5806					v	^	-20.17	22.37
												PND 30		50 mg/kg bw/d																								--	--	-5.04587	-5.08475
												PND 30		200 mg/kg bw/d																								v	^	-42.2018	16.3842
												PND 30		500 mg/kg bw/d																								v	^	-36.6972	16.3842
												PND 60		50 mg/kg bw/d																								--	--	-2.96296	-1.97368
												PND 60		200 mg/kg bw/d																								v	--	-22.963	15.7895
												PND 60		500 mg/kg bw/d																								v	--	-24.4444	13.8158
2429	Evaluating thyroid hormone disruption: investigations of long-term neurodevelopmental effects in rats after perinatal exposure to perfluorohexane sulfonate (PFHxS)	Ramhoj, L.; Hass, U.; Gilbert, M. E.; Wood, C.; Svingen, T.; Usai, D.; Vinggaard, A. M.; Mandrup, K.; Axelstad, M.	2020	Scientific reports	Danish Centre on Endocrine Disruptors; EPA Denmark	Public		Rat	Wistar		GD 7	PND 16/17	GD 7 - PND 21	5 mg/kg bw/d	Repeated doses	Oral	Gavage	YES	NO	YES	NO	Electro-chemiluminescence immunoassay (T3)	Milliplex map	Plasma	1-way ANOVA		tridecafluorohexane-1-sulfonic acid potassium salt	PFHxS	3881-99-6	Perfluorohexane sulfonate		Sigma-Aldrich	> 98%				PFHxS	v	--	-31.3043	-6.12245					v	--	-26.087	-16.3265
														25 mg/kg bw/d																								v	--	-45.2174	4.08163					v	--	-68.6957	-16.3265
27706	Thyroid disruptors: Extrathyroidal sites of chemical action and neurodevelopmental outcome-an examination using triclosan and perfluorohexane sulfonate (PFHxS)	Gilbert, M. E.; o'Shaughnessy, K. L.; Thomas, S. E.; Riutta, C.; Wood, C. R.; Smith, A.; Oshiro, W. O.; Ford, R. L.; Hotchkiss, M.; Hassan, I.; Ford, J. L.	2021	Toxicological sciences	Undisclosed			Rat	Long-Evans		GD 6	PND 0, 2, 6, 14, 22; GD 20	GD 6 - PND 21	50 mg/kg bw/d	Repeated doses	Oral	Gavage	YES	NO	YES	NO	LC/MS/MS	RIA	Serum	1-way ANOVA		tridecafluorohexane-1-sulfonic acid potassium salt	PFHxS	3871996	Perfluoroalkyl	Industrial	Sigma Chemical, USA	> 98%	Tween-20			PFHxS	v	--	-54.2906	-7.43802					v	--	-23.5517	45.1064
7478	Testing for heterotopia formation in rats after developmental exposure to selected in vitro inhibitors of thyroperoxidase	Ramhøj, L.; Frädrich, C.; Svingen, T.; Scholze, M.; Wirth, E. K.; Rijntjes, E.; Köhrle, J.; Kortenkamp, A.; Axelstad, M.	2021	Environmental pollution	EU Horizon 2020 programme	Public		Rat	Sprague-Dawley		GD 7	PND 16 (pups)	GD 7 - PND 22	25 mg/kg bw/d	Repeated doses	Oral	Gavage	YES	NO	NO	NO	RIA	Milliplex map	Serum	General Linear Models		3-Amino-1H-1,2,4-triazole	Amitrole	61-82-5			Sigma-Aldrich	>97%				Amitrole	v	^	-32.9352	140.626					--	--	-25.2848	71.0286
												GD15 (dams)		50 mg/kg bw/d																								v	^	-65.273	519.536					--	--	-24.072	213.115
2118	Effect of chlorpyrifos-methyl on steroid and thyroid hormones in rat F0- and F1-generations	Jeong, S.-H.; Kim, B.-Y.; Kang, H.-G.; Ku, H.-O; Cho, J.-H.	2006	Toxicology	National Veterinary Research and Quantitative Service, Korea	Public		Rat	Sprague - Dawley		Pre-mating	Dams: PND21; Pups: PND 91	Premating, mating, gestation, lactation	1 mg/kg bw/d	Repeated doses	Oral	Gavage	YES	NO	YES	NO	Fluoroimmunoassay	Fluoroimmunoassay	Serum	1-way ANOVA		O,O'-dimethyl-O-[3,5,6-trichloro-2-pyridyl] phosphorothioate	Chlorpyrifos-methyl	5598-13-0	Organophosphate	Pesticide	Rural Development Adm., Korea	0.99	Corn oil			Chlorpyrifos	--	--	-8.73865	52.5688	7.44296	-25.0332	-24.9203	130.171	--	--	-10.8084	-22.5806
														10 mg/kg bw/d																								v/-	^/-	-27.2205	59.8411	-31.6326	91.7885	-22.8084	27.8937	--	--	-10.1726	-4.51613
														100 mg/kg bw/d																								v	^	-31.0889	282.872	-37.68	175.233	-24.4979	390.512	--	--	-3.81471	-13.5484
7478	Testing for heterotopia formation in rats after developmental exposure to selected in vitro inhibitors of thyroperoxidase	Ramhøj, L.; Frädrich, C.; Svingen, T.; Scholze, M.; Wirth, E. K;. Rijntjes, E.; Köhrle, J.; Kortenkamp, A.; Axelstad, M.	2021	Environmental pollution	EU Horizon 2020 programme	Public		Rat	Sprague-Dawley		GD 7	PND 16 (pups)	GD 7 - PND 22	7.5 mg/kg bw/d	Repeated doses	Oral	Gavage	YES	NO	NO	NO	RIA	Milliplex map	Serum	General Linear Models			Cyanamide	420-04-2			Sigma-Aldrich	0.99				Cyanamide	--	--	-7.78157	42.9691					--	--	9.66556	-40.5836
												GD15 (dams)		11.25 mg/kg bw/d																								--	--	-14.9829	42.9691					--	--	26.5344	43.9729
166	Reproductive toxicity and thyroid effects in Sprague Dawley rats exposed to low doses of ethylenethiourea	Maranghi, F.; De Angelis, S.; Tassinari, R.; Chiarotti, F.; Lorenzetti, S.; Moracci, G.; Marcoccia, D.; Gilardi, E.; Di Virgilio, A.; Eusepi, A.; Mantovani, A.; Olivieri, A.	2013	Food and Chemical Toxicology	Health Ministry, Italy	Public		Rat	Sprague-Dawley		GD 7	PND 23 (dams and pups)	Pregnancy and lactation	0.1 mg/kg bw/d	Repeated doses	Oral	Gavage	YES	NO	YES	NO	RIA	RIA	Serum	1-way ANOVA / Kruskal-Wallis		Ethylenthiourea	ETU	96-45-7	Metabolite	Pesticide	Sigma-Aldrich, Italy	0.98	Distilled water			Ethylenthiourea (ETU)	v/-	--	-6.115	47.195	-3.02	70.58	-9.21	23.81	--	--	-1.85185	18.9189
												PND 23 (dams and pups)		0.3 mg/kg bw/d																								--	^/-	-13.41	9.385	-9.07	23.53	-17.75	-4.76	--	--	-16.6667	13.5135
												PND 23 (dams and pups)		1 mg/kg bw/d																								--	--	-0.04	11.29	0.37	23.53	-0.45	-0.95	--	--	-11.1111	10.8108
												PND 42		0.1 mg/kg bw/d																								--	--	-9.445	10.99	-1.7	18.75	-17.19	3.23
												PND 42		0.3 mg/kg bw/d																								v/-	--	-22.675	-8.435	-16.84	-10.42	-28.51	-6.45
												PND 42		1 mg/kg bw/d																								--	--	-2.855	15.05	1.53	33.33	-7.24	-3.23
												PND 60 (male) / 75 (fem)		0.1 mg/kg bw/d																								--	^/-	6.345	77.745	13.1	40.68	-0.41	114.81
												PND 60 (male) / 75 (fem)		0.3 mg/kg bw/d																								v/-	--	-22.865	30.225	-13.68	27.12	-32.05	33.33
												PND 60 (male) / 75 (fem)		1 mg/kg bw/d																								--	--	0.37	25.895	5.2	40.68	-4.46	11.11
29594	Effect of prolonged exposure of low doses of fipronil on thyroid function of pregnant rats and their offspring	Tukhtaev, K. R.; Zokirova, N. B.; Tulemetov, S. K.; Tukhtaev, N. K.; Tillabaev, M. R.; Amirullaev, O. K.; Otajonova, A. N.; Yarieva, O. O.	2013	Internet journal of toxicology	Undisclosed			Rat	Wistar		30 days before pregnancy	Dams: GD0	30 days	3.6 mg/kg bw/d	Repeated doses	Oral	Gavage	YES	NO	NO	NO	Unespecific immunoassay	Unespecific immunoassay	Serum	Stutent t-test		5-amino-1-(2,6-dichloro-4-(trifluoromethyl)phenyl-4-(trifluoromethyl sulfinyl) pyrazole-3-carbonitrile)	Fipronil		Phenyl-pyrazole	Pesticide	Euro-Team, Uzbekistan-Germany					Fipronil									v	^	-22.8261	45.6522
												Dams: GD 14																																		v	^	-22.5225	39.2857
												Dams: GD 21																																		v	^	-30.7692	32.4324
												Dams: PND 7																																		v	^	-34.8387	39.3617
												Dams: PND 14																																		v	^	-30.3371	36.9427
												Dams: PND21																																		v	^	-32.3944	39.548
												Pups: PND 7																										v	^	-26.5193	26.8908
												Pups: PND 14																										v	^	-31.25	32.1429
												Pups: PND 21																										v	^	-30.7985	33.1858
												Pups: PND 30																										v	^	-28.9941	31.6726
267	Perinatal exposure to glyphosate-based herbicide alters the thyrotrophic axis and causes thyroid hormone homeostasis imbalance in male rats	de Souza, J. S.; Kizys, M. M. L.; da Conceição, R. R.; Glebocki, G.; Romano, R. M.; Ortiga-Carvalho, T. M.; Giannocco, G.; da Silva, I. D. C. G.; Dias da Silva, M. R.; Romano, M. A.; Chiamolera, M. I.	2017	Toxicology	FAPESP, CAPES, Brazil	Public		Rat	Wistar		GD 18	PND 90	GD 18 - PND 5	5 mg/kg bw/d	Repeated doses	Oral	Gavage	YES	NO	NO	NO	RIA	Millipex Map	Serum	1-way ANOVA			Glyphosate based herbicide				Montsanto Co, Brazil		Water			Glyphosate based herbicide	--	v	-7.25	-45.32
														50 mg/kg bw/d																								--	v	12.7	-47.25
4842	Pesticides in mixture disrupt metabolic regulation: In silico and in vivo analysis of cumulative toxicity of mancozeb and imidacloprid on body weight of mice	Bhaskar, R.; Mohanty, B.	2014	General and comparative endocrinology	Council of Scientific and Industrial Research, India	Public		Mice	Swiss albino		PND 1	PND 28	PND 1 - PND 28	0.165 mg/kg bw/d	Repeated doses	Oral	Gavage	YES	NO	NO	NO	ELISA	ELISA	Plasma	1-way ANOVA			Imidacloprid		Dithiocarbamate	Pesticide	United Phosphorus, India		Corn oil			Imidacloprid	--	--	-5.69237	6.48028	-5.72	-4.0724	-5.66474	17.033	--	--	-6.45	3.99
												PND 63		0.165 mg/kg bw/d																								--	--	-7.92024	3.96684	-6.19019	2.97872	-9.65029	4.95495	--	--	-4.84	-7.34
4842	Pesticides in mixture disrupt metabolic regulation: In silico and in vivo analysis of cumulative toxicity of mancozeb and imidacloprid on body weight of mice	Bhaskar, R;. Mohanty, B.	2014	General and comparative endocrinology	Council of Scientific and Industrial Research, India	Public		Mice	Swiss albino		PND 1	PND 28	PND 1 - PND 28	40 mg/ kg bw/d	Repeated doses	Oral	Gavage	YES	NO	NO	NO	ELISA	ELISA	Plasma	1-way ANOVA			Mancozeb		Neonicotinoid							Mancozeb	--	--	-9.17403	-6.25404	-8.56	-18.552	-9.78805	6.04396	--	--	-6.45	-7.98
												PND 63																										--	--	-9.36027	-6.61443	-8.00244	-2.55319	-10.7181	-10.6757	--	--	-6.45	4.25
27438	Developmental neurotoxicity of monocrotophos and lead is linked to thyroid disruption	Kumar, B. K.; Reddy, A. G.; Krishna, A. V.; Quadri, S. S. Y.H.; Kumar, P. S.	2016	Veterinary world	Sri Venkatesware Veterinary University, India	Public		Rat	Sprague-Dawley		GD 3	GD 14	GD 3-PND 21	0.0002	Repeated doses	Oral	Gavage	YES	YES	YES	NO	RIA	RIA	Serum	1-way ANOVA		Monocrotophos	MCP		Organophospate	Pesticide	Donation	77.4%	Drinking water			Monocrotophos									--	--	-3.92	31.63
2043	Thyroid hormones in the pathogenesis of lung hypoplasia and immaturity induced in fetal rats by prenatal exposure to nitrofen	Tovar, J. A.; Qi, B.; Diez-Pardo, J. A.; Alfonso, L.F.; Arnaiz, A.; Alvarez, F. J.; Valls-i-Soler, A.; Morreale de Escobar, G.	1997	Journal of paediatric surgery	Fondo de Investigación Sanitaria; Gobierno Vasco	Public		Rat	Wistar		GD 9	GD 21	GD 9	100 mg/kg bw/d	Repeated doses	Intragastric		YES	NO	NO	NO	RIA	TSH antibody	Plasma	Student's t / Mann-Whitney U test		Nintrofen			Pharmaceutical				Olive oil			Nitrofen	v	--	-33.56	0.48
1920	Developmental exposure to pentachlorophenol affects the expression of thyroid hormone receptor beta1 and synapsin I in brain, resulting in thyroid function vulnerability in rats	Kawaguchi, M.; Morohoshi, K.; Saita, E.; Yanagisawa, R.; Watanabe, G.; Takano, H.; Morita, M.; Imai, H.; Taya, K.; Himi, T.	2008	Endocrine	High-Tech Research Center Project for Private Universities, Japan	Public		Rat	Wistar-Imamichi		GD 0	3 weeks	GD 0 - PND 21	6.6 mg/L	Repeated doses	Oral	Gavage	YES	NO	NO	NO	RIA	RIA		Mann-Whitney U-test		Pentachlorophenol	PCP		Halogenated phenolic compound	Pesticide			Drinking water			Pentachlorophenol	--	^	-19.23	55.56	-18.45	55.56	-20	no data	v	--	-39.43	-49.02
												12 weeks																										--	--	-11.47	37.99	-10.11	-38.03	-12.82	114
106	Vinclozolin: A feasibility and sensitivity study of the ILSI-HESI F1-extended one-generation rat reproduction protocol	Schneider, S.; Kaufmann, W.; Strauss, V.; van Ravenzwaay, B.	2011	Regulatory Toxicology and Pharmacology	BASF, Germany	Private/Industry		Rat	Wistar		Premating	PND 71	Premating - PND 21	4 mg/kg bw/d	Repeated doses	Oral	Gavage	YES	NO	YES	NO	RIA	RIA	Serum	Kruskal_Wallis		3-(3,5-dichlorophenyl)-5-methyl-2,4-oxazolidinedione	Vizcolin	50471-44-8	Dicarboximide	Pesticide	Basf, Germany	99.2 %				Vinclozolin	--	--	6.74	30.735	1.72	18.03	11.76	43.44
														20 mg/kg bw/d																								--	--	-23.58	21.72	-20.69	0	-26.47	43.44
														100 mg/kg bw/d																								v	--	-52.33	29.81	-51.72	22.95	-52.94	36.67
3257	Evaluation of a two-generation reproduction toxicity study adding endpoints to detect endocrine disrupting activity using vinclozolin	Matsuura, I.; Saitoh, T.; Tani, E.; Wako, Y.; Iwata, H.; Toyota, N.; Ishizuka, Y; Namiki, M.; Hoshino, N.; Tsuchitani, M.; Ikeda, Y.; Ashina, M.; Wako, Y.; Iwata, H.; Toyota, N.; Ishizuka, Y.; Namiki, M.; Hoshino, N.; Tsuchitani, M.; Ikeda, Y.	2005	The Journal of toxicological sciences	Undisclosed			Rat	Crj:CD(SD)IGS		Premating	Dams (?)	Premating to weaning	40 ppm	Repeated doses	Oral	Gavage	YES	NO	YES	NO	RIA	RIA	Serum	1-way ANOVA		3-(3,5-dichlorophenyl)-5-methyl-5-vinyloxazolidine-2,4-iodine	Vinclozolin	50471-44-8		Pesticide	Kanto Kagaku, Co., Japan	0.99				Vinclozolin	--	--	-1.31	5.765	-9.54	-0.77	6.92	12.3	--	--	-2.87	-2.28
												Pups: 21–23 weeks		200 ppm																								v/-	--	-10.09	0.88	-8.13	6.81	-12.05	-5.05	v	--	-35.82	-1.9
														1000 ppm																								v	--	-41.87	0.76	-38.87	-4.36	-44.87	5.88	v	--	-58.45	4.57
7478	Testing for heterotopia formation in rats after developmental exposure to selected in vitro inhibitors of thyroperoxidase	Ramhøj, L.; Frädrich, C.; Svingen, T.; Scholze, M.; Wirth, E. K.; Rijntjes, E.; Köhrle, J.; Kortenkamp, A.; Axelstad, M.	2021	Environmental pollution	EU Horizon 2020 programme	Public		Rat	Sprague-Dawley		GD 7	PND 16 (pups)	GD 7 - PND 22	10 mg/kg bw/d	Repeated doses	Oral	Gavage	YES	NO	NO	NO	RIA	Milliplex map	Serum	General Linear Models		2-Mercaptobenzimidazole	MBI	583-39-1	Antithyroid	Pharmaceutical	Sigma-Aldrich	0.98	Corn oil			2-Mercaptobenzimidazole	--	--	-2.08191	97.1049					--	--	25.5875	33.3342
												GD 15 (dams)		20 mg/kg bw/d																								ND	ND							--	^	-15.8685	309.527
6748	PBDE-47 and PBDE mixture (DE-71) toxicities and liver transcriptomic changes at PND 22 after in utero/postnatal exposure in the rat	Dunnick, J. K.; Shockley, K. R.; Pandiri, A. R.; Kissling, G. E.; Gerrish, K. E.; Ton, T. V.; Wilson, R. E.; Brar, S. S.; Brix, A. E.; Waidyanatha, S.; Mutlu, E.; Morgan, D. L.	2018	Archives of toxicology	NIEHS	Public		Rat	Wistar Han		GD 6	PND 22	GD 6 - PND 21	0.1 mg/kg bw/d	Repeated doses	Oral	Gavage	YES	NO	NO	NO	RIA	Milliplex map	Serum	1-way ANOVA		2,2',4,4'-tetrabromodiphenyl ether	PBDE-47	5435-43-1	Pentabrominated diphenyl ethers	Flame retardants	Cerillant Corp., USA	99.5%	Corn oil	Plasma	GC	DE-47 (PBDE-47)	--	--	-2.71	-18.08	-0.6	2.85	-4.82	-25.37	--	--	-4.02	-2.5
														15 mg/kg bw/d																								v	--	-38.01	-4.48	-37.01	0.2	-39	-9.16	v	--	-12.5	-6.96
														50 mg/kg bw/d																								v	--	-40.55	21.17	-40.94	54.91	-40.16	-12.58	v	--	-23.44	-3.63
1826	Altered cardiovascular reactivity and osmoregulation during hyperosmotic stress in adult rats developmentally exposed to polybrominated diphenyl ethers (PBDEs)	Shah, A.; Coburn, C. G.; Watson-Siriboe, A.; Whitley, R.; Shahidzadeh, A.; Gillard, E. R.; Nichol, R.; Leon-Olea, M.; Gaertner, M.; Kodavanti, P. R. S.; Currás-Collazo, M. C.	2011	Toxicology and applied pharmacology	American Heart Association, Uni California	Public		Rat	Long-Evans		GD 6	PND 21	GD 6 - PND 21	1.7mg/ kg bw/d	Repeated doses	Oral	Gavage	YES	NO	NO	NO	RIA	RIA	Serum	Stutent t-test		Penta-Decabromodiphenyl ether	DE-71		PBDE	Flame retardant	Donation					DE-71	--	--	-10.34	-30.52
												PND 21		30.6 mg/ kg bw/d																								v	v	-84.02	-15.66
												PND 60		1.7mg/ kg bw/d																								--	--	-4.36	128.26
												PND 60		30.6 mg/ kg bw/d																								--	^	-4.22	277.72
930	Polybrominated diphenyl ether (DE-71) interferes with thyroid hormone action independent of effects on circulating levels of thyroid hormone in male rats	Bansal, R.; Tighe, D.; Danai, A.; Rawn, D. F. K.; Gaertner, D. W.; Arnold, D. L.; Gilbert, M. E; Zoeller, R. T.	2014	Endocrinology	USEPA; NIEHS	Public		Rat	Sprague-Dawley		GD 6	PND 21	GD 6 - PND 21	0.1 mg/kg bw/d	Repeated doses	Oral	Gavage	YES	NO	NO	NO	RIA	Double-antibody assay	Serum	1-way ANOVA		Polybrominated Diphenyl Ether	DE-71		POP	Flame retardants	Great Lakes Chemical Corp, USA		Toluene	Liver, heart	MS	DE-71	--	--	-2.28571	-14.5803					--	--	1.37931	-74.1815
														1 mg/kg bw/d																								--	--	1.14286	-32.2533					--	--	11.7241	-5.24061
														10 mg/kg bw/d																								v	--	-70.8571	3.09278					v	--	-25.5172	2.99934
														30 mg/kg bw/d																								v	--	-83.7143	-32.2533					v	--	-50.3448	35.9591
5748	Developmental exposure to a commercial PBDE Mixture, DE-71: Neurobehavioral, hormonal, and reproductive effects	Kodavanti, P. R. S.; Coburn, C. G.; Moser, V. C.; MacPhail, R. C.; Fenton, S. E.; Stoker, T. E.; Rayner, J. L.; Kannan, K.; Birnbaum, L. S.	2010	Toxicological sciences	USEPA	Public		Rat	Long-Evans		GD 6	PND 4	GD 6 - PND 21	1.7 mg/kg bw/d	Repeated doses	Oral	Gavage	YES	NO	NO	NO	RIA	RIA	Serum	2-way ANOVA		Pentabrominated mixture	DE-71		Brominated diphenyl ether mixture		Donation Great Lakes Chemicas Co., USA		Corn oil	Milk, gut	GC-MS	DE-71	--	--	-1.31868	46.34	14.2857	7.44	-16.9231	85.24
												PND 4		10.2 mg/kg bw/d																								--	--	-39.6429	4.985	-39.2857	-2.81	-40	12.78
												PND 4		30.6 mg/kg bw/d																								--	--	-53.4615	13.6	-50	5.46	-56.9231	21.74
												PND 7		1.7 mg/kg bw/d																								--	--	-7.33716	26.095	-6.89655	4.98	-7.77778	47.21
												PND 7		10.2 mg/kg bw/d																								v/--	--	-31.6667	21.585	-33.3333	31.31	-30	11.86
												PND 7		30.6 mg/kg bw/d																								v/--	--	-57.1648	-4.125	-63.2184	11.79	-51.1111	-20.04
												PND 14		1.7 mg/kg bw/d																								--	--	-9.07809	26.785	-4.70588	4.12	-13.4503	49.45
												PND 14		10.2 mg/kg bw/d																								v	--	-62.4561	1.23	-60	19.72	-64.9123	-17.26
												PND 14		30.6 mg/kg bw/d																								v	--	-79.472	3.865	-79.4118	15.17	-79.5322	-7.44
												PND 21		1.7 mg/kg bw/d																								--	--	-14.7302	-25.92	-10.989	-30.94	-18.4713	-20.9	--	--	-3.22581	99.76
												PND 21		10.2 mg/kg bw/d																								v	--	-54.9923	-41.18	-53.2967	-57.84	-56.6879	-24.52	v	--	-33.871	49.82
												PND 21		30.6 mg/kg bw/d																								v	--	-75.2607	-6.715	-74.7253	-15.71	-75.7962	2.28	v	^	-56.9892	126.82
												PND 60		1.7 mg/kg bw/d																								--	v/--	6.51613	44.83	-3.71901	128.49	16.7513	-38.83
												PND 60		10.2 mg/kg bw/d																								^/-	v/--	11.2671	141.605	-11.9835	315.01	34.5178	-31.8
												PND 60		30.6 mg/kg bw/d																								^/-	v/--	8.29278	117.445	-3.71901	278.09	20.3046	-43.2
6748	PBDE-47 and PBDE mixture (DE-71) toxicities and liver transcriptomic changes at PND 22 after in utero/postnatal exposure in the rat	Dunnick, J. K.; Shockley, K. R.; Pandiri, A. R.; Kissling, G. E.; Gerrish, K. E.; Ton, T. V.; Wilson, R. E.; Brar, S. S.; Brix, A. E.; Waidyanatha, S.; Mutlu, E.; Morgan, D. L.	2018	Archives of toxicology	NIEHS	Public		Rat	Wistar Han		GD 6	PND 22	GD 6 - PND 21	0.1mg/kg bw/d	Repeated doses	Oral	Gavage	YES	NO	NO	NO	RIA	Milliplex map	Serum	1-way ANOVA		Pentabrominated mixture	DE-71	32534-81-9	Pentabrominated diphenyl ethers	Flame retardants	Great Lakes Corporation, USA			Plasma	GC	DE-71	--	--	-3.705	-14.105	0	-0.19	-7.41	-28.02	--	--	-5.79	68.83
														15 mg/kg bw/d																								v	--	-36.52	1.105	-35.45	13.71	-37.59	-11.5	v	--	-11.05	18.25
														50 mg/kg bw/d																								v	--	-52.83	33.67	-52.56	29.47	-53.1	37.87	v	--	-25.79	12.14
1183	Polybrominated diphenyl ether (PBDE)-induced alterations in vitamin A and thyroid hormone concentrations in the rat during lactation and early postnatal development	Ellis-Hutchings, R. G.; Cherr, G. N.; Hanna, L. A.; Keen, C. L.	2006	Toxicology and applied pharmacology	NIH, NIEHS, Sigma Xi Grant	Public		Rat	Sprague - Dawley		GD 6	Dams PND 19	GD 6 - PND 18	18 mg/kg bw/d	Repeated doses	Intragastric		YES	NO	NO	NO	RIA	Immunoradiometric assay	Plasma	1-way ANOVA		Penta-Decabromodiphenyl ether	DE-71		PBDE	Flame retardant	Donation		Corn oil			DE-71									v	^	-45.45	18.86
2218	Behavioral and thyroid effects of in utero and lactational exposure of Sprague-Dawley rats to the polybrominated diphenyl ether mixture DE71	Bowers, W. J.; Wall, P. M.; Nakai J. S.; Yagminas M.; Wade N. L.	2015	Neurotoxicology and Teratology	Department of Indian and Northern Affairs Canada and Health Canada	Public		Rat	Sprague - Dawley		GD 1	PND 21	GD 1 - PND 21	0.3 mg/kg bw/d	Repeated doses	Oral	Gavage	YES	NO	YES	NO	?	RIA	Serum	3-way ANOVA		Diphenyl ether	DE71		Polibrominated diphenyl ether	Flame retardants	Chemtura, USA		Diethyl Ether + corn oil	Plasma	GC	DE-71	--	--	2.37527	15.748	4.38596	ND	0.42735	ND	--	ND	data not shown
														3 mg/kg bw/d																								v	--	-47.8244	17.3228	-51.7544	ND	-44.0171	ND	--	ND	data not shown
														30 mg/kg bw/d																								v	^	-92.8518	46.4567	-94.7368	ND	-91.0256	ND	v	ND	data not shown
14143	Effects of exposure to decabromodiphenyl ether on the development of the immune system in rats	Teshima, R.; Nakamura, R.; Nakamura, R.; Hachisuka, A.; Sawada, J.; Shibutanil, M.	2008	Journal of health science	Ministry of Health, Labor and Welfare, Japan	Public		Rat	Sprague-Dawley		GD 10	PND 21	GD 10 - PND 21	10 ppm	Repeated doses	Oral	Gavage	YES	NO	NO	NO	?	?	Serum	1-way ANOVA		Decabromodiphenyl ether	DBDE		Brominated flame retardants	Flame retardants	Wako Pure Chemical, Japan					DBDE	--	--	-5.78	-4.83
												PND 21		100 ppm																								--	--	9.06	8.74
												PND 21		1000 ppm																								--	--	-5.78	-11.9
												PND 77		10 ppm																								--	--	-0.33	6.14
												PND 77		100 ppm																								--	--	-0.66	16.99
												PND 77		1000 ppm																								v	--	-14.12	26.14
2320	Developmental toxicity of brominated flame retardants, tetrabromobisphenol A and 1,2,5,6,9,10-hexabromocyclododecane, in rat offspring after maternal exposure from mid-gestation through lactation	Saegusa, Y.; Fujimoto, H.; Woo, G.-H.; Inoue, K.; Takahashi, M.; Mitsumori, K.; Hirose, M.; Nishikawa, A.; Shibutani, M.	2009	Reproductive toxicology	Ministry of Health, Labour and Welfare, Japan	Public		Rat	Crj:CD (SD) IGS		GD 10	PND 20	GD 10 - PND 20	100 ppm	Repeated doses	Oral	Gavage	YES	NO	YES	NO	Electro-chemiluminescence immunoassay	Electro-chemiluminescence immunoassay	Serum	1-way ANOVA		1,2,5,6,9,10-hexabromocyclododecane	HBCD	3194-55-6		Brominated flame retardant	Tokyo Kasei Kogyo Co., Japan	> 95%				HBCD	--	--	-4.33	23.3
														1000 ppm																								--	--	8.88	12.41
														10000 ppm																								--	^	-4.33	29.63
												PND 77		100 ppm																								--	--	1.47	22.57
														1000 ppm																								--	--	9.22	13.08
														10000 ppm																								--	--	9.01	4.64
18235	Developmental exposure to perchlorate alters synaptic transmission in hippocampus of the adult rat	Gilbert, M. E.; Sui, L.	2008	Environmental health perspectives	National Research Council Associateship, USEPA	Public		Rat	Long-Evans		GD 6	PND 4	GD 6 - PND 30	30 ppm	Repeated doses	Oral	Gavage	YES	NO	NO	NO	RIA	Double antibody assay	Serum	1-way ANOVA		Ammonium perchlorate	ClO4			Solid rocket fuel and propellants, explosives	Sigma-Aldrich, USA		Drinking water			Ammonium Perchlorate	--	--	-12.766	0
												PND 4		300 ppm																								--	--	-6.38298	15.5556
												PND 4		1000 ppm																								--	--	2.12766	6.66667
												PND 14		30 ppm																								--	^	-10.1523	37.5
												PND 14		300 ppm																								--	^	-1.01523	27.0833
												PND 14		1000 ppm																								--	--	-8.62944	2.08333
												PND 21 (pups), PND 30 (dams)		30 ppm																								--	--	3.84615	70.8333					v	--	-14.5161	-18.4211
												PND 21 (pups), PND 30 (dams)		300 ppm																								v	--	-9.61538	35.4167					v	--	-28.2258	23.6842
												PND 21 (pups), PND 30 (dams)		1000 ppm																								v	--	-20.5128	58.3333					v	^	-60.4839	239.474
27438	Developmental neurotoxicity of monocrotophos and lead is linked to thyroid disruption	Kumar, B. K.; Reddy, A. G.; Krishna, A. V.; Quadri, S. S. Y. H.; Kumar, P. S.	2016	Veterinary world	Sri Venkatesware Veterinary University, India	Public		Rat	Sprague-Dawley		GD 3	GD 14	GD 3-PND 21	0.3 mg/kg bw/d	Repeated doses	Oral	Gavage	YES	YES	YES	NO	RIA	RIA	Serum	1-way ANOVA		Methimazole	MMI		Antithyroid	Pharmaceutical			Drinking water			Methimazole									--	--	-7.44	9.18
930	Polybrominated diphenyl ether (DE-71) interferes with thyroid hormone action independent of effects on circulating levels of thyroid hormone in male rats	Bansal, R.; Tighe, D.; Danai, A.; Rawn, D. F. K.; Gaertner, D. W.; Arnold, D. L.; Gilbert, M. E.; Zoeller, R. T.	2014	Endocrinology	USEPA; NIEHS	Public		Rat	Long-Evans		GD 6	PND 21	GD 6 - PND 21	1 ppm	Repeated doses	Oral	Gavage	YES	NO	NO	NO	RIA	Double-antibody assay	Serum	1-way ANOVA		Propylthiouracil	PTU		Antithyroid	Pharmaceutical						PTU	--	--	-20.2857	99.8002					v	--	-22.4138	27.7081
														2 ppm																								v	--	-42.5714	203.696					v	--	-54.4828	73.9004
														3 ppm																								v	^	-65.7143	379.52					v	^	-74.1379	220.629
5493	Levothyroxine rescues the lead-induced hypothyroidism and impairment of long-term potentiation in hippocampal CA1 region of the developmental rats	Wu, C.-Y.; Liu, B; Wang, H.-L.; Ruan, D.-Y.	2011	Toxicology and applied pharmacology	National Nature Science Foundation of China	Public		Rat	Wistar		GD 18	PND 22	GD 18 - PND 21	15 ppm	Repeated doses	Oral	Water	YES	NO	NO	NO	Chemiluminescent assay	Chemiluminescent assay	Plasma	1-way ANOVA		Propylthiouracil	PTU		Antithyroid	Pharmaceutical			Water			PTU	v	^	-94.21	1027.66
1205	Contribution of methylmercury, polychlorinated biphenyls and organochlorine pesticides to the toxicity of a contaminant mixture based on Canadian Arctic population blood profiles	Pelletier G.; Masson S.; Wade M. J.; Nakai J.; Alwis R.; Mohottalage S.; Kumarathasan P.; Black P.; Bowers W. J.; Chu I.; Vincent R.	2009	Toxicology Letters	Indian and Northern Affairs Canada	Public		Rat	Sprague - Dawley		GD 6	PND 21	GD 6 - PND 21	10 ppm	Repeated doses	Oral	Gavage	NO	NO	YES	NO	RIA	RIA	Serum	ANOVA		Propylthiouracil	PTU		Antithyroid	Pharmaceutical			Drinking water			PTU	v	^	-56.33	312.92
27596	The ethanolic extract of green tea ameliorates oxidative stress parameters and female reproductive performance regression induced by indomethacin in pregnant rats.	Jwad, S. M.	2017	Research journal of pharmaceutical biological and chemical sciences	Undisclosed			Rat	Sprague-Dawley		GD 3	GD 11	2 days	0.32mg/kg bw/d	Repeated doses	Oral	Gavage	YES	NO	NO	NO	ELISA	ELISA	Serum	1-way ANOVA		1-(P-chlorobenzoyl)-5-methoxy-2-methyl-1H-indole-3-acetic acid	Indomethacin		non steroidal anti-inflammatory analgesic	Pharmaceutical						Indomethacin									--	--	-4.43	2.22
														1.68 mg/kg bw/d																																--	--	-4.24	4.44
														8.40 mg/kg bw/d																																v	^	-31.73	48.89
																																		Corn oil
527	Effects of perinatal di (2-ethylhexyl) phthalate exposure on thyroid function in rat offspring	Dong, J.; Cong, Z.; You, M.; Fu, Y.; Wang, Y.; Wang, Y.; Fu, H.; Wei, L.; Chen, J.	2019	Environmental Toxicology and Pharmacology	Different Chinese foundations	Public		Rat	Wistar		GD 0	PND 7	GD 0 - PND 21	30mg/kg bw/d	Repeated doses	Intragastric		YES	NO	YES	NO	Chemiluminescent assay	Chemiluminescent assay	Serum	1-way ANOVA		di-(2-ethylhexyl) phthalate	DEHP		phthalate	plasticizer	Sigma-Aldrich, Germany	>99.5%	corn oil			DEHP	v	^	-23.0769	27.6596
												PND 7		300 mg/kg bw/d																								v	^	-40.3846	31.9149
												PND 7		750 mg/kg bw/d																								v	^	-49.0385	46.8085
												PND 14		30mg/kg bw/d																								v	^	-19.2513	40.2062
												PND 14		300 mg/kg bw/d																								v	^	-49.1979	58.7629
												PND 14		750 mg/kg bw/d																								v	^	-59.893	72.1649
												PND 21		30mg/kg bw/d																								v	^	-8.33333	23.5294
												PND 21		300 mg/kg bw/d																								v	^	-25.5208	43.5294
												PND 21		750 mg/kg bw/d																								v	^	-31.7708	69.4118
544	Transcriptomics and metabolomics analyses of maternal DEHP exposure on male offspring	Zhang, Y.; Zhang, W.; Fu, X.; Zhou, F.; Yu, H.; Na, X.	2018	Environmental sciences and pollution research	National Natural Science Foundation of China; The Youth Foundation of Harbin Medical University	Public		Rat	Sprague-Dawley		Pregnancy	14 week	Pregnancy and lactation	600 mg/kg bw	Repeated doses	Intragastric		YES	NO	NO	NO	RIA	RIA	Serum	t-test; Wilcoxon rank sum test; DESeq2		di-2-ethylhexyl phthalate	DEHP		Phthalate	Plasticizer	Sinopharm Chemical Reagent Co., Ltd, China	> 99%	Corn oil			DEHP	v	^	-53.84	72.28
758	Influence of in utero di-n-hexyl phthalate and di-cyclohexyl phthalate exposure on the endocrine glands and T3, T4, and TSH hormone levels of male and female rats: Postnatal outcomes	Barlas, N.; Goktekin, E.; Karabulut, G.	2020	Toxicological and industrial health	Scientific and Technical Research Council of Turkey; Scientific Research Unit of Hacettepe University	Public		Rat	Wistar		GD 6	PND 20	13 days	20 mg/kg/day	Repeated doses	Oral	Gavage	YES	NO	YES	NO	ELISA	ELISA	Serum	1-way ANOVA		di-n-hexyl phthalate	DHP	84-75-3	Phthalate	Plasticizer	Aldrich Chemistry, Turkey	0.97	Corn oil			DHP	^	--	27.6397	16.369	79.8077	51.7857	-24.5283	-19.0476
												PND 20		100 mg/kg/day																							DHP	^	^	14.5319	172.024	40.3846	303.571	-11.3208	40.4762
												PND 20		500 mg/kg/day																							DHP	^	^/-	12.3216	65.7738	-10.5769	151.786	35.2201	-20.2381
												PND 32		20 mg/kg/day																							DHP	--	v/-	8.82353	-15.0397	17.6471	-42	0	11.9205
												PND 32		100 mg/kg/day																							DHP	--	^/-	24.9198	23.2185	35.2941	12	14.5455	34.4371
												PND 32		500 mg/kg/day																							DHP	--	--	7.27273	90.3311	0	180	14.5455	0.662252
												PND 20		20 mg/kg/day													di-cyclohexyl phthalate	DCHP	84-61-7	Phthalate	Plasticizer	Aldrich Chemistry, Turkey	0.99	Corn oil			DCHP	^/-	^/-	-31.5944	108.972	22.0859	206.977	-85.2747	10.9677
												PND 20		100 mg/kg/day																							DCHP	--	^/-	-30.137	14.1895	0	10.0457	-60.274	18.3333
												PND 20		500 mg/kg/day																							DCHP	--	^/-	-7.43107	111.358	-5.52147	204.651	-9.34066	18.0645
												PND 32		20 mg/kg/day																							DCHP	--	^/-	14.1741	210.714	14.2857	421.429	14.0625	0
												PND 32		100 mg/kg/day																							DCHP	--	--	-6.34921	0.357143	-12.6984	2.38095	0	-1.66667
												PND 32		500 mg/kg/day																							DCHP	--	--	0.78125	2.38095	0	4.7619	1.5625	0
2863	Biochemical and histopathological effects of in utero di-n-hexyl phthalate and di-cyclohexyl phthalate exposure on the thyroid axes and t3, t4, tsh hormone levels of male and female rats: At adulthood	Göktekin, E.; Barlas, N.	2017	Erciyes medical journal	Scientific and Technical Research Council of Turkey	Public		Rat	Wistar		GD 6	PND 90	13 days	20 mg/kg bw/d	Repeated doses	Oral	Gavage	YES	NO	YES	NO	ELISA	ELISA	Serum	1-way ANOVA		Di-n-hexyl phthalate	DHP	84-75-3	Phthalate	Plasticizers	Alfa Aesar, Turkey	0.97	Corn oil			DHP	^	v/-	20.2305	-13.4348	8.73016	6.89655	31.7308	-33.7662
														100 mg/kg bw/d																							DHP	^	v	20.9783	-64.226	19.8413	-60.9195	22.1154	-67.5325
														500 mg/kg bw/d																							DHP	v/-	--	-8.60043	-6.13151	-27.7778	-0.574713	10.5769	-11.6883
														20 mg/kg bw/d													Dicyclohexyl phthalate	DCHP	84-61-7	Phthalate	Plasticizers	Aldrich Chemistry, Turkey	0.99	Corn oil			DCHP	^/-	^/-	18.2792	85.2139	-73.6111	122.667	110.169	47.7612
														100 mg/kg bw/d																							DCHP	^	^	98.1992	74.995	62.5	81.3333	133.898	68.6567
														500 mg/kg bw/d																							DCHP	v/-	v/-	2.21281	-54.7264	-27.7778	-33.3333	32.2034	-76.1194
5493	Levothyroxine rescues the lead-induced hypothyroidism and impairment of long-term potentiation in hippocampal CA1 region of the developmental rats	Wu, C.-Y.; Liu, B; Wang, H.-L.; Ruan, D.-Y.	2011	Toxicology and applied pharmacology	National Nature Science Foundation of China	Public		Rat	Wistar		GD 18	PND 22	GD 18 - PND 21	1090 ppm	Repeated doses	Oral	Water	YES	NO	NO	NO	Chemiluminescent assay	Chemiluminescent assay	Plasma	1-way ANOVA		Lead acetate	Lead		Heavy metal				Water	Blood, hippocampus	MS	Lead acetate	v	v	-52.19	-83.69
27438	Developmental neurotoxicity of monocrotophos and lead is linked to thyroid disruption	Kumar, B. K.; Reddy, A. G.; Krishna, A. V.; Quadri, S. S. Y. H.; Kumar, P. S.	2016	Veterinary world	Sri Venkatesware Veterinary University, India	Public		Rat	Sprague-Dawley		GD 3	GD 14	GD 3-PND 21	0.2%	Repeated doses	Oral	Gavage	YES	YES	YES	NO	RIA	RIA	Serum	1-way ANOVA		Lead acetate	Pb		Heavy metal				Drinking water			Lead acetate									^	--	20.74	21.43
304	Maternal exposure to triclosan causes fetal development restriction, deregulation of the oestrous cycle, and alters uterine tissue in rat offspring	Bitencourt, G.; Fortunato, E. D.; Panis, C.; Amorim, E. M.P.; de Arruda Amorim, J. P.	2019	Environmental Toxicology	CAPES, Brazil	Public		Rat	Wistar		GD 8	PND 21	GD 8 - PND 21	75 mg/kg bw/d	Repeated doses	intragastric		YES	NO	NO	NO	ELISA	ELISA	Serum	1-way ANOVA			Triclosan	3380-34-5		Anti-bacterial	Sigma-Aldrich, USA	>97%	Corn oil			Triclosan									v	^	-37.02	10.16
														150 mg/kg bw/d																																v	^	-54.88	23.44
														300 mg/kg bw/d																																v	^	-58.25	26.78
27706	Thyroid Disruptors: Extrathyroidal Sites of Chemical Action and Neurodevelopmental Outcome-an Examination Using Triclosan and Perfluorohexane Sulfonate (PFHxS)	Gilbert, M. E.; o'Shaughnessy, K. L.; Thomas, S. E.; Riutta, C.; Wood, C. R.; Smith, A.; Oshiro, W. O.; Ford, R. L.; Hotchkiss, M.; Hassan, I.; Ford, J. L.	2021	Toxicological sciences	Undisclosed			Rat	Long-Evans		GD 6	PND 0, 2, 6, 14, 22; GD 20	GD 6 - PND 21	300 mg/kg bw/d	repeated doses	Oral	Gavage	YES	NO	YES	NO	LC/MS/MS	RIA	Serum	1-way ANOVA			Triclosan	3380-34-5		Anti-bacterial	Ciba Grenzach, Germany	> 98%	Corn oil			Triclosan	v	--	-20.4233	32.1429					v	--	-40.8844	1.28205
563	Exposure of pregnant mice to triclosan impairs placental development and nutrient transport	Cao, X.; Hua, X.; Wang, X.; Chen, L2.	2017	Scientific reports	Different Chinese Foundations	Public		Mice			GD 6	GD 17	GD 6 - 18	1 mg/ kg bw/d	Repeated doses	Oral	Gavage	YES	YES	NO	NO	ELISA	ELISA	Serum	1-way ANOVA			Triclosan			Anti-bacterial	Sigma-Aldrich, USA		DMSO + corn oil			Triclosan									--	--	-3.07	8.06
														4 mg/ kg bw/d																																--	--	-8.33	17.74
														8 mg/ kg bw/d																																v	^	-17.59	28.23
1657	Developmental triclosan exposure decreases maternal, fetal, and early neonatal thyroxine: a dynamic and kinetic evaluation of a putative mode-of-action	Paul, K. B.; Hedge, J. M.; Bansal, R.; Zoeller, R. T.; Peter, R.; DeVito, M. J.; Crofton, K. M.	2012	Toxicology	USEPA, NIEHS, BASF	Private/other		Rat	Long-Evans		GD 6	DG 20	GD 6 - PND 21	10 mg/ kg bw/d	Repeated doses	Oral	Gavage	YES	NO	NO	YES	RIA	RIA	Serum	1-way ANOVA		2,4,4'-trichloro-2'-hydroxydiphenylether	Triclosan	3380-34-5		Anti-bacterial	Sigma-Aldrich, USA	0.98	Corn oil	Plasma, Liver	LC/MS/MS	Triclosan	--	--	-24.267	ND					--	--	-5.40541	-5.38259
												DG 20		20 mg/ kg bw/d																								--	--	-6.98953	ND					--	--	-12.4324	-0.738786
												DG 20		100 mg/ kg bw/d																								--	--	-61.7016	ND					--	--	-17.2973	-23.9578
												DG 20		300 mg/ kg bw/d																								v	--	-71.7801	ND					v	--	-29.7297	6.22691
												PND 4		10 mg/ kg bw/d																								--	--	-6.98953	ND
												PND 4		20 mg/ kg bw/d																								--	--	-21.9634	-16.9921
												PND 4		100 mg/ kg bw/d																								--	--	-42.1204	-27.4406
												PND 4		300 mg/ kg bw/d																								v	--	-69.1885	-17.5726
												PND 14		10 mg/ kg bw/d																								--	--	-6.70157	ND
												PND 14		20 mg/ kg bw/d																								--	--	-3.53403	-12.9288
												PND 14		100 mg/ kg bw/d																								--	--	-19.3717	-5.96306
												PND 14		300 mg/ kg bw/d																								--	--	-26.5707	-10.6069
												PND 22		10 mg/ kg bw/d																								--	--	-32.3298	ND					--	--	3.24324	ND
												PND 22		20 mg/ kg bw/d																								--	--	-18.5079	9.12929					--	--	-8.64865	20.7388
												PND 22		100 mg/ kg bw/d																								--	--	-23.9791	5.64644					v	--	-15.1351	10.8707
												PND 22		300 mg/ kg bw/d																								--	--	-36.9372	18.4169					v	--	-32.973	15.5145
4293	Reproductive effects of nonylphenol in rats after gavage administration: A two-generation study	Nagao, T.; Wada, K.; Marumo, H.; Yoshimura, S.; Ono, H.	2001	Reproductive Toxicology	Ministry of Health and Welfare, Japan	Public		Rat	Crj:CD (SD) IGS		premating	PND 22	Premating - PND13	2 mg/kg bw/d	Repeated doses	Oral	Gavage	YES	NO	YES	NO	?	?	Serum	t-student			Nonylphenol	25154-52-3	Alkylphenol polyethoxylate	Non-ionic surfactant	Mitsui Chem. Co., Japan	0.99	Corn oil			Nonylphenol	v	v	-15.44	-16.54	-15.09	-11.58	-15.79	-21.5
														10 mg/kg bw/d																								--	--	-2.7	-0.23	-1.89	4.21	-3.51	-4.67
														50 mg/kg bw/d																								--	v/--	1.885	-13.08	3.77	1.05	0	-13.08
22532	Prenatal programming of adult thyroid function by alcohol and thyroid hormones	Wilcoxon, J. S.; Redei, E. E.	2004	American journal of physiology	Institute on Alcohol Abuse and Alcoholism Grants, USA	Public		Rat	Sprague-Dawley		GD 8	GD 21	GD 8 - GD 21	5% (w/v)	5% (w/v)	Oral	Gavage	YES	NO	NO	NO	RIA	RIA	Plasma	2-way ANOVA		Ethanol										Ethanol	No data	--	data not shown	data not shown					v	--	data not shown	data not shown
												PND 90 - 100																										--	^	-3.48182	72.2667	3.8	44.5333	-10.7636	100
14584	Dietary genistein inactivates rat thyroid peroxidase in vivo without an apparent hypothyroid effect.	Chang, H. C.; Doerge, D. R.	2000	Toxicology and applied pharmacology	FDA, NIEHS	Public		Rat	Sprague-Dawley		GD 1	PND 140	20 weeks	5 ug /g bw/d	Repeated doses	Oral	Gavage	YES	NO	YES	NO	?	?	Serum	2-way ANOVA		4,5,7-trihydroxyisoflavone	Genistein		Isoflavone	Diet supplement	Toronto Research Chemicals, Canada	0.99		Serum, thyroid	LC-ES/MS	Genistein	--	--	data not shown	data not shown
														100 ug /g bw/d																								--	--
														500 ug /g bw/d																								--	--
20189	Genistein precipitated hypothyroidism, altered leptin and C-reactive protein synthesis in pregnant rats	Awobajo, F. O.; Onokpite, B. O.; Ali, Y. M.; Babaleye, T. A.; Uzor, P. O.; Tijani, K. O.	2015	Nigerian journal of physiological sciences	Undisclosed			Rat	Sprague-Dawley		GD0	GD 6	6 days	2 mg/kg bw/d	Repeated doses	Oral	Gavage	YES	NO	NO	NO	ELISA	ELISA	Plasma	2-way ANOVA		4,5,7-trihydroxyisoflavone	Genistein		Isoflavone	Non-steroidal phytoestrogen	Chengu Biopurify Phytochemicals ltd., China	98.2%	Distilled water			Genistein									--	^	21.76	1016.67
												GD 12	12 days																																	^	v	16.67	-15.79
												GD 18	18 days																																	--	^	-14.91	290.91
												GD 20	20 days																																	v	^	-65.84
22710	High- and low- selenium diets affect endocrine energy balance during early programming	Ojeda, M. L.; Carreras, O.; Díaz-Castro, J.; Murillo, M. L.; Nogales, F.	2019	Toxicology and applied pharmacology	Andalusian Regional Government	Public		Rat	Wistar		GD 1	PND 21	6 weeks (gestation and lactation)	0.5 ppm	Repeated doses	Oral	Gavage	YES	NO	NO	NO	Luminex xMAP	Luminex xMAP	Serum	1-way ANOVA		Selenium	Se			Diet supplement				Liver	high-performance atomic absorption spectrometer	Selenium	--	^	2.51572	51.2
														0.01 ppm																								--	v	-20.7547	-28
23378	Sodium selenite supplementation during pregnancy and lactation promotes anxiolysis and improves mnemonic performance in wistar rats' offspring	Laureano-Melo, R.; do Império, G. E.; da Silva-Almeida, C.; Kluck, G. Ed. G.; Cruz Seara, F. de A.; da Rocha, F. F.; da Silveira, A. L. B.; Reis, L. C.; Ortiga-Carvalho, T. M.; da Silva Côrtes, W.	2015	Pharmacology, biochemistry, and behavior	FAPERJ, CNPQ, Brazil	Public		Rat	Wistar		GD 1	PND 21	Gestation and lactation	1 mg/kg bw/d	Repeated doses	Oral	Gavage	YES	NO	NO	NO	Electohemiluminescence assay	Electohemiluminescence assay	Serum	Student´s t-test		Sodium selenite	Se			Diet supplement			Saline solution			Sodium selenite	^	--	17.9104	59.6154
27596	The ethanolic extract of green tea ameliorates oxidative stress parameters and Female reproductive performance regression induced by indomethacin in pregnant rats	Jwad, S. M.	2017	Research journal of pharmaceutical biological and chemical sciences	Undisclosed			Rat	Sprague-Dawley		GD 3	GD 11	2 days	300 mg/kg bw/d	Repeated doses	Oral	Gavage	YES	NO	NO	NO	ELISA	ELISA	Serum	1-way ANOVA		Green tea leaves	Camellia sinensis L.		Local supply, Iraq	Diet supplement						Green tea leaves									^	v	8.63	-22.72
2261	Dimethoate effects on thyroid function in suckling rats	Mahjoubi-Samet, A.; Hamadi, F.; Soussia, L.; Fadhel, G.; Zeghal, N.	2005	Annales d'endocrinologie	Appui a la Recherche Universitarie de base	Public		Rat	Wistar		PND 1	PND 10	10 days	40 mg/kg bw/d	Repeated doses	Oral	Drinking water	YES	NO	YES	NO	RIA	RIA	Plasma	Student´s t-test		Dimethoate			Organophosphorus compound	Pesticide						Dimethoate	ND	^		98.8372					ND	^		129.167
																																										ft4		ft4
1172	Effects of gestational exposure to decabromodiphenyl ether on reproductive parameters, thyroid hormone levels, and neuronal development in Sprague-Dawley rats offspring	Kim, T. H.; Lee, Y. J.; Lee, E.; Kim, M. S.; Kwack, S. J.; Kim, K. B.; Chung, K. K.; Kang, T. S.; Han, S. Y.; Lee, J.; Lee, B. M.; Kim, H. S.	2009	Journal of toxicology and environmental health-part A	National Institute of Toxicological Research, Korea FDA	Public		Rat	Sprague - Dawley		GD 6	42 days	GD 6 - GD 18	30 mg/kg bw/d	Repeated doses	Oral	Gavage	YES	NO	NO	NO	RIA	RIA	Serum	ANOVA		Decabromodiphenyl ether	BDE-209	1163-19-5	PBDE	Plastics, electronics		0.98	Corn oil + tween 80			BDE-209	ND	--		5.86152	-9.55414	2.47934	-17.1975	9.2437
														150 mg/kg bw/d																								ND	--		9.57358	-17.8344	10.7438	-15.9236	8.40336
														750 mg/kg bw/d																								ND	^		22.9703	-12.7389	16.5289	-22.9299	29.4118
299	Influence of nonylphenol exposure on basic growth, development, and thyroid tissue structure in F1 male rats	Wang, L.; Xu, J.; Zeng, F.; Fu, X.; Xu, W.; Yu, J.	2019	PeerJ	Different Chinese organisms	Public		Rat			GD 6	PND 73	GD 6- PND 21	25 mg/kg bw/d	Repeated doses	Oral	Gavage	YES	YES	YES	NO	Chemiluminescent assay	Chemiluminescent assay	Serum	1-way ANOVA			Nonylphenol	84852-15-3		Non-ionic surfactant			Corn oil	Thyroid	HPLD	Nonylphenol	ND	--		-4.02685
														50 mg/kg bw/d																								ND	--		-6.71141
														100 mg/kg bw/d																								ND	--		-19.4631
299	Influence of nonylphenol exposure on basic growth, development, and thyroid tissue structure in F1 male rats	Wang, L.; Xu, J.; Zeng, F.; Fu, X.; Xu, W.; Yu, J.	2019	PeerJ	Different Chinese organisms	Public		Rat			GD 6	PND 73	GD 6- PND 21	30 ug/kg bw/d	Repeated doses	Oral	Gavage	YES	NO	YES	NO	Chemiluminescent assay	Chemiluminescent assay	Serum	1-way ANOVA		Estradiol	E2						Corn oil	Thyroid	HPLD	E2	ND	--		-10.7383
11193	Repeated potassium iodide exposure during pregnancy impairs progeny’s brain development	Lebsir, D.; Guemri, J.; Kereselidze, D.; Grison, S.; Benderitter, M.; Pech, A.; Cohen, David; B., Mohamed A.; Lestaevel, P.; Souidi, M.	2019	Neuroscience	PRIODAC research program	Public		Rat	Wistar		GD 9	Pups 30 days after weaning	8 days	1 mg/kg	Repeated doses	Oral	Gavage	YES	NO	YES	NO	IMMULITE 2000	ELISA	Plasma	?							Central Pharmacy of Armed forces, France					KI	ND	v		-27.71
Ad hoc 1	Developmental exposure to the brominated flame retardant DE-71 reduces serum thyroid hormones in rats without hypothalamic-pituitary-thyroid axis activation or neurobehavioral changes in offspring	Ramhoj, L.; Svingen, T.; Mandrup, K.; Hass, U.; Lund, S. P.; Vinggaard A. M.; Hougaard, K. S.; Axelstad, M.	2022	PloS One	Danish Environmental Protection Agency	Public		Rat	Wistar		GD 7	PND16 (pups), GD15 (dams)	GD 7 - PND 16	60 mg/kg bw/d	Repeated doses	Oral	Gavage	YES	NO	YES	NO	Electro-chemiluminescence immunoassay	ELISA	Serum	1-way ANOVA		Penta-brominated diphenyl ethers	DE-71			Flame retardant	Donation		Corn oil			DE-71	v	--	-69.52	42.0063		93.1034		-9.09091	v	--	-62.15	39.0625
Ad hoc 2	Gestational exposure to perchlorate in the rat: Thyroid hormones in fetal thyroid gland, serum, and brain	Gilbert, M. E.; Hassan, I.; Wood, C.; O'Shaughnessy, K. L.; Spring, S.; Thomas, S.; Ford, J.	2022	Toxicological Sciences	USEPA	Public		Rat	Long-Evans		GD 6	GD 20 (dam)	GD 6 - GD 20	1 ppm	Repeated doses	Oral	Drinking water	YES	NO	NO	NO	?	RIA	Serum	1-way ANOVA		Ammonium perchlorate	ClO4	77			Sigma, St. Louis, USA	0.995	Drinking water			Perchlorate									--	--	-10.2041	21.0526
														30 ppm																																--	--	-8.84354	10.5263
														300 ppm																																v	^	-74.1497	300
														1000 ppm																																v	^	-87.0748	678.947
Ad hoc 3	Subcortical band heterotopia in rat offspring following maternal hypothyroxinaemia: Structural and functional characteristics	Gilbert, M. E.; Ramos, R. L.; McCloskey, D. P.; Goodman, J. H.	2014	Journal of Neuroendocrinology	Undisclosed			Rat	Long-Evans		GD 6	PND 27	GD 6 - PND 22	1 ppm	Repeated doses	Oral	Drinking water	YES	NO	NO	NO	RIA	Standard double antibody assay	Serum	1-way ANOVA		Propylthiouracil	PTU			Goitrogen	Sigma, St. Louis, USA		Drinking water			PTU									--	--	-16.129	60
														2 ppm																																v	^	-43.5484	102.5
														3 ppm																																v	^	-54.0323	187.5
														10 ppm																																--	--	6.45161	-7.5
Ad hoc 4	Impact of low-level thyroid hormone disruption induced by propylthiouracil on brain development and function	Gilbert, M. E.	2011	Toxicological Sciences	USEPA	Public		Rat	Long-Evans		GD 6	PND 4	GD 6 - PND 21	1 ppm	Repeated doses	Oral	Drinking water	YES	NO	NO	NO	RIA	Standard double antibody assay	Serum	1-way ANOVA		Propylthiouracil	PTU			Goitrogen	Sigma, St. Louis, USA		Drinking water			PTU	--	--	-8.69565	103.704
														2 ppm																								--	--	-8.69565	196.296
														3 ppm																								--	^	-8.69565	362.963
												PND 15		1 ppm																								v	--	-44	112.5
														2 ppm																								v	^	-78	341.667
														3 ppm																								v	^	-86	750
												PND 22		1 ppm																								v	--	-33.5227	22.5					--	--	-8.29268	54.3478
														2 ppm																								v	--	-56.25	77.5					v	--	-40.4878	104.348
														3 ppm																								v	^	-78.4091	342.5					v	^	-69.7561	321.739
Ad hoc 5	A Genomic analysis of subclinical hypothyroidism in hippocampus and neocortex of the developing rat brain	Royland, J. E.; Parker, J. S.; Gilbert, M. E.	2008	Journal of Neuroendocrinology	Undisclosed			Rat	Long-Evans		GD 6	PND 14	GD 6 - PND 14	1 ppm	Repeated doses	Oral	Drinking water	YES	NO	NO	NO	RIA	Standard double antibody assay	Serum	?		Propylthiouracil	PTU			Goitrogen	Sigma, St. Louis, USA		Drinking water			PTU	v	--	-49.31	45.74					v	--	-31.59	29.21
														2 ppm																								v	^	-78.57	448.4					v	^	-63.23	73.97
														3 ppm																								v	^	-80.85	421.28					v	^	-72.94	216.51
											GD 6	PND 16	GD 6 - PND 16	10 ppm																								ND	^	ND	69.82					v	^	-89.9	2843,28
Ad hoc 6	Modest thyroid hormone insufficiency during development induces a cellular malformation in the corpus callosum: A model of cortical dysplasia	Goodman, J. H.; Gilbert, M. E.	2007	Endocrinology	Undisclosed			Rat	Long-Evans		GD 6	PND 21 - 23	GD 6 - PND 30	1 ppm	Repeated doses	Oral	Drinking water	YES	NO	NO	NO	RIA	RIA	Serum	?		Propylthiouracil	PTU			Goitrogen			Drinking water			PTU	v	ND	-31.64						v	ND	-11.98
														2 ppm																								v	ND	-52.15						v	ND	-42.94
														3 ppm																								v	^	-71.43	247.9					v	^	-45.42	351.27
														10 ppm																								v	^	-89.18	89.82					v	^	-67.57	925
Ad hoc 7	Thyroid hormone disruption in the fetal and neonatal rat: Predictive hormone measures and bioindicators of hormone action in the developing cortex	O’Shaughnessy, K. L.; Wood, C. R; Ford, R. L.; Kosian, P. A.; Hotchkiss, M. G.; Degitz, S. J.; Gilbert, M. E.	2018	Toxicological Sciences	USEPA	Public		Rat	Long-Evans		GD 6	GD 20 dam	GD 6 - GD 20 (dams)	0.1 ppm	Repeated doses	Oral	Drinking water	YES	NO	NO	NO	MS/RIA	RIA	Serum	1-way ANOVA		Propylthiouracil	PTU	51-52-5		Goitrogen		0.98	Drinking water			PTU									--	--	23.14	-29.15
												PND 14 pups	GD 6 - PND 21 (pups)	0.5 ppm																																--	--	3.17	15.5
														1 ppm																								v	^	-45.82	133.92					--	--	-19.33	24.35
														2 ppm																								v	^	-66.01	347.95					v	^	-55.51	216.97
														3 ppm																								v	^	-81.88	566.08					v	^	-81.07	349.45
														10 ppm																								v	^	-91.73	299.4
						Public									Single dose	Oral		NO						Plasma
TOTAL	72 studies					Private/Industry									Repeated doses	Injection		YES						Hair
						Private/Other									Ad libitum	Dermal/skin								Brain
	7 adhoc					Undisclosed									Static	Intragastric								Serum
															Semi-static	Inhalation
	4 fT4														Pulsed	Multiple
															Flow-through	Other
															Other	Unspecified
															Unspecified
(No rodents)
CADIMA reference number	Article title	Authors	Publication Year	Journal name	Funding source	Funding source category		Species	Strain	Latin name	Life stage at start of dosing	Life stage at outcome assessment	Treatment duration	Exposure concentration	Exposure regimen	Dosing route	Dosing route details (if any)	Negative control	Positive control	Histopathology	Hepatic T4-UDPGT	Method measurement T4	Method measurement TSH	Tissue / fluid TH measurement	Statistical methods		Chemical name	Acronym	CAS	Chemical class	Chemical uses	Source	Purity	Vehicle	tissue measurement (if any)	Method measurement EDC	Acronym	TT4	TSH	% change T4	% change TSH	% change T4	% change TSH	% change T4	% change TSH	TT4	TSH	% change T4	% change TSH
Number string	Free text	Free text	Number	Free text	Free text	Drop-down		Free text	Free text	Free text	Free text	Free text	Free text	Free text	Drop-down	Drop-down	Free text	Drop-down	Drop-down	Drop-down	Drop-down	Free text	Free text	Drop-down	Free text		Free text	Free text	Free text	Free text	Free text	Free text	Free text	Free text	Free text	Free text	Free text
2196	Thyroid function and effects on reproduction in ewes exposed to the organochlorine pesticides lindane or pentachlorophenol (PCP) from conception.	Beard, A P; Rawlings, N C	1999	Journal of toxicology and environmental health. Part A	Canadian Network of Toxicology Centres	public		Ewe lambs	Suffolk x Western White face		Conception	Weaning	67 weeks	Pentachlorophenol: 100 mg/mL	repeated doses	Oral	Spray gavage	YES	NO	YES	NO	Immunoassay	RIA	Plasma	2-way ANOVA		Pentachlorophenol			Organochlorine	Pesticide	Sigma, USA		Ethanol			Pentachlorophenol									v	--
						Public									Single dose	Oral		NO						Plasma
						Private/Industry									Repeated doses	Injection		YES						Hair
						Private/Other									Ad libitum	Dermal/skin								Brain
						Undisclosed									Static	Intragastric								Serum
															Semi-static	Inhalation
															Pulsed	Multiple
															Flow-through	Other
															Other	Unspecified
															Unspecified
[truncated: 5 more columns]

## Sheet: 6 Data from multi-dose studies
SUPPLEMENTAL MATERIAL 6: DATA EXTRACTED FROM MULTI-DOSE STUDIES
						PUPS (male + female)				DAMS				PUPS (male + female)		DAMS					TH markers				Neuro AO			CompTox
CADIMA reference number	Life stage at start of dosing	Life stage at outcome assessment	Treatment duration	Exposure concentration	Chemical name	TT4	TSH	% change T4	% change TSH	TT4	TSH	% change T4	% change TSH	fT4	% change fT4	fT4	% change fT4		Liver activation T4-UDPGT activity	Histology thyroid	Genes	Proteins	Activity	Brain TH				No CompTox Info	TRHR antagonist	TRHR agonist	TPO	TSHR agonist	TSHR antagonist	THR agonist (pituitary)	THR antagonist (pit.)	IYD	SULT2a1	DIO 1	DIO 2	DIO 3	NIS	UGT1a1	UGT1a6	AhR agonist	CAR agonist	CAR antagonist	PXR agonist	THRSP	CYP1a1
7478	GD 7	PND 16 (pups), GD 15 (dams)	GD 7 - PND 22	25 mg/kg bw/d	Amitrole	v	^	-32.9352	140.626	--	--	-25.2848	71.0286	-		-									Heterotopia		Amitrole		inactive	inactive	active	inactive	inactive	inactive	inactive									inactive	inactive	inactive	inactive
				50 mg/kg bw/d		v	^	-65.273	519.536	--	--	-24.072	213.115	-		-
2146	GD 1	GD 20	GD 1 - GD 20	20 ug/kg bw/d	BPA	v	^	-43.62	52.8	v	^	-35.83	37.98			-		no info									BPA		inactive	inactive	active	active	inactive	inactive	active	inactive	inactive				active	inactive	inactive	inactive	active	inactive	active	inactive	inactive
				40 ug/kg bw/d		v	^	-61.04	103.44	v	^	-61.31	47.99	-		-
2118	Premating	Dams: PND21; Pups: PND 91	Premating, mating, gestation, lactation	1 mg/kg bw/d	Chlorpyrifos	--	--	-8.73865	52.5688	--	--	-10.8084	-22.5806	-		-											Chlorpyrifos		inactive	inactive	active			inactive	active		inactive				active	?	inactive	active	active	inactive	active	inactive	?
				10 mg/kg bw/d		v/-	^/-	-27.2205	59.8411	--	--	-10.1726	-4.51613	-		-
				100 mg/kg bw/d		v	^	-31.0889	282.872	--	--	-3.81471	-13.5484	-		-
527	GD 0	PND 7	GD 0 - PND 21	30mg/kg bw/d	DEHP	v	^	-23.0769	27.6596					-		-					Thyroid: upregulated: Nis, Pax8, Ttf1, Tpo, Dio1, Dio2. Down: Dio3	Thyroid: upregulated: NIS, PAX8, TTF1, TPO					DEHP		inactive	inactive		inactive	inactive	inactive	inactive		inactive					?	inactive	inactive	inactive	inactive	inactive	inactive	?
		PND 7		300 mg/kg bw/d		v	^	-40.3846	31.9149					-		-
		PND 7		750 mg/kg bw/d		v	^	-49.0385	46.8085					-		-
		PND 14		30mg/kg bw/d		v	^	-19.2513	40.2062					-		-
		PND 14		300 mg/kg bw/d		v	^	-49.1979	58.7629					-		-
		PND 14		750 mg/kg bw/d		v	^	-59.893	72.1649					-		-
		PND 21		30mg/kg bw/d		v	^	-8.33333	23.5294					-		-
		PND 21		300 mg/kg bw/d		v	^	-25.5208	43.5294					-		-
		PND 21		750 mg/kg bw/d		v	^	-31.7708	69.4118					-		-
27596	GD 3	GD 11	2 days	0.32mg/kg bw/d	Indomethacin					--	--	-4.43	2.22	-		-		no info									Indomethacin		inactive	inactive		inactive	inactive	inactive	inactive		inactive					inactive	inactive	inactive	inactive	inactive	inactive	inactive	inactive
				1.68 mg/kg bw/d						--	--	-4.24	4.44	-		-
				8.40 mg/kg bw/d						v	^	-31.73	48.89	-		-
2343	GD 1	PND 1	GD 1 - GD 20	50 mg/kg bw/d	PFBS	--	--	-12.5	-21.5686	--	--	-9.24	-7.42	-		--	4.58				Hypoth.: up trh						PFBS	x
		PND 1		200 mg/kg bw/d		v	--	-36	-17.7419	v	^	-20.59	21.4	-		^	-12.31
		PND 1		500 mg/kg bw/d		v	--	-50.6667	-22.5806	v	^	-20.17	22.37	-		^	-11.06
		PND 30		50 mg/kg bw/d		--	--	-5.04587	-5.08475					-		-
		PND 30		200 mg/kg bw/d		v	^	-42.2018	16.3842					-		-
		PND 30		500 mg/kg bw/d		v	^	-36.6972	16.3842					-		-
		PND 60		50 mg/kg bw/d		--	--	-2.96296	-1.97368					-		-
		PND 60		200 mg/kg bw/d		v	--	-22.963	15.7895					-		-
		PND 60		500 mg/kg bw/d		v	--	-24.4444	13.8158					-		-
930	GD 6	PND 21	GD 6 - PND 21	1 ppm	PTU	--	--	-20.2857	99.8002	v	--	-22.4138	27.7081	--	-7.18563	--	-27.8571				Liver: downregulated: dio1 (highest dose)	Liver t4: downregulated (highest dose)					PTU		inactive	inactive	active	inactive	inactive	inactive	active		inactive	active				inactive	inactive	inactive	inactive	active	active	inactive	?
				2 ppm		v	--	-42.5714	203.696	v	--	-54.4828	73.9004	v	-37.7246	v	-62.8571
				3 ppm		v	^	-65.7143	379.52	v	^	-74.1379	220.629	v	-49.7006	v	-67.1429
Ad hoc 3	GD 6	PND 27	GD 6 - PND 22	1 ppm	PTU					--	--	-16.129	60	-		-									Heterotopia		PTU		inactive	inactive	active	inactive	inactive	inactive	active		inactive	active				inactive	inactive	inactive	inactive	active	active	inactive	?
				2 ppm						v	^	-43.5484	102.5	-		-
				3 ppm						v	^	-54.0323	187.5	-		-
				10 ppm						--	--	6.45161	-7.5	-		-
Ad hoc 4	GD 6	PND 4	GD 6 - PND 21	1 ppm	PTU	--	--	-8.69565	103.704					-		-									Reduced synaptic function, altered fear conditioning
				2 ppm		--	--	-8.69565	196.296					-		-
				3 ppm		--	^	-8.69565	362.963					-		-
		PND 15		1 ppm		v	--	-44	112.5					-		-
				2 ppm		v	^	-78	341.667					-		-
				3 ppm		v	^	-86	750					-		-
		PND 22		1 ppm		v	--	-33.5227	22.5	--	--	-8.29268	54.3478	-		-
				2 ppm		v	--	-56.25	77.5	v	--	-40.4878	104.348	-		-
				3 ppm		v	^	-78.4091	342.5	v	^	-69.7561	321.739	-		-
Ad hoc 5	GD 6	PND 14	GD 6 - PND 14	1 ppm	PTU	v	--	-49.31	45.74	v	--	-31.59	29.21	-		-								Altered gene expression (Brain development and brain function)
				2 ppm		v	^	-78.57	448.4	v	^	-63.23	73.97	-		-
				3 ppm		v	^	-80.85	421.28	v	^	-72.94	216.51	-		-
	GD 6	PND 16	GD 6 - PND 16	10 ppm		ND	^	ND	69.82	v	^	-89.9	2843.28	-		-
Ad hoc 6	GD 6	PND 21 - 23	GD 6 - PND 30	1 ppm	PTU	v	ND	-31.64		v	ND	-11.98		-		-									Heterotopia
				2 ppm		v	ND	-52.15		v	ND	-42.94		-		-
				3 ppm		v	^	-71.43	247.9	v	^	-45.42	351.27	-		-
				10 ppm		v	^	-89.18	89.82	v	^	-67.57	925	-		-
Ad hoc 7	GD 6	GD 20 dams	GD 6 - GD 20 (dams)	0.1 ppm	PTU					--	--	23.14	-29.15	-		-					Neocortex: No change: Tra, Dio2, Mct8. Down: Trb (GD 20). Up: Oatpc1c, Slc7a3 (PND 14)		Decreased T4 brain
		PND 14 pups	GD 6 - PND 21 (pups)	0.5 ppm						--	--	3.17	15.5	-		-
				1 ppm		v	^	-45.82	133.92	--	--	-19.33	24.35	-		-
				2 ppm		v	^	-66.01	347.95	v	^	-55.51	216.97	-		-
				3 ppm		v	^	-81.88	566.08	v	^	-81.07	349.45	-		-
				10 ppm		v	^	-91.73	299.4					-		-
191	GD 1	GD16	GD 1 - PND 30	0.2 ug/kd bw/d	TCDD	v	^	-34.38	48.44	v	^	-29.51	30.1	-		-									Cerebellum: Increased levels of GABA and decreased of AChE		TCDD		inactive	inactive		inactive	inactive	inactive	inactive									active	active	inactive	inactive
		GD16		0.4 ug/kd bw/d		v	^	-66.2	117.5	v	^	-48.85	142.78	-		-
		GD 19		0.2 ug/kd bw/d		v	^	-33.07	80.82	v	^	-21.9	37.94	-		-
		GD 19		0.4 ug/kd bw/d		v	^	-60.01	184.91	v	^	-36.32	94.79	-		-
		PND 10		0.2 ug/kd bw/d		v	^	-26.08	84.75	v	^	-20.35	39.56	-		-
		PND 10		0.4 ug/kd bw/d		v	^	-50	169.34	v	^	-33.93	86.67	-		-
		PND 20		0.2 ug/kd bw/d		v	^	-17.38	87.51	v	^	-23.71	79.48	-		-
		PND 20		0.4 ug/kd bw/d		v	^	-45.52	140.34	v	^	-35.41	79.48	-		-
		PND 30		0.2 ug/kd bw/d		v	^	-13.36	50.34	v	^	-25.2	36.87	-		-
		PND 30		0.4 ug/kd bw/d		v	^	-36.56	103.92	v	^	-42.01	78.75	-		-
738	GD 15	PND 21	1 day	200 ng/kg bw	TCDD	v	--	-22.0125	-4.0378					-						Hyperplasia, small follicles, abnormal shaped follicles, fibroblastic lesions	Liver: Up cyp1a1 and ugt1	Up: TSH in pituitary (IHC)
		PND 21		800 ng/kg bw		v	^	-37.4792	64.3239					-		-
		PND 49		200 ng/kg bw		--	--	-0.0157359	9.82186					-		-
		PND 49		800 ng/kg bw		^/--	^	19.7104	125.578					-		-
304	GD 8	PND 21	GD 8 - PND 21	75 mg/kg bw/d	Triclosan					v	^	-37.02	10.16	-		-		no info									Triclosan		active	active	active	inactive	inactive	inactive	active	active	inactive	active	active	active	active	inactive	?	inactive	inactive	active	active	inactive	?
				150 mg/kg bw/d						v	^	-54.88	23.44	-		-
				300 mg/kg bw/d						v	^	-58.25	26.78	-		-
563	GD 6	GD 17	GD 6 - 18	1 mg/ kg bw/d	Triclosan			no info		--	--	-3.07	8.06	-		-		no info
				4 mg/ kg bw/d						--	--	-8.33	17.74	-		-
				8 mg/ kg bw/d						v	^	-17.59	28.23	-		-
2275	GD 10	GD 20	GD 10 - GD 16	5 mg/kg bw/d	Aroclor 1254	v	--	-51.85	-0.65					v	-72.93	--	-20.9		GD20 maternal increased and fetal decreased (highest dose); PND21 pup increased (both doses); PND 90 pup decreased both concentrations				DIO 2 brain GD2 fetal: increased. PND 21 pups: decreased (lowest dose)	Pups GD 20: decreased T4, PND 21 pups: decreased T4 (highest dose)			Aroclor 1254	x
		GD 20		25 mg/kg bw/d		v	--	-74.07	-2.77					v	-81.08	v	-58.2
		PND 4		5 mg/kg bw/d		v	--	-25.995	-8.17					v	-25.045	-
		PND 4		25 mg/kg bw/d		v	--	-55.38	-2.85					--	-31.05	-
		PND 21		5 mg/kg bw/d		--	--	-6.995	0.845					--	1.96	--	-5.76
		PND 21		25 mg/kg bw/d		v	--	-34.19	-1.235					v	-22.23	--	-8.63
		PND 90		5 mg/kg bw/d		^/-	--	4.56	-2.155					--	-0.235	-
		PND 90		25 mg/kg bw/d		--	--	-0.515	-7.055					--	-8.085	-
		11 months				--	--	data not shown	data not shown
1947	GD 6	PND 7	GD 6 - PND 21	1 mg/kg bw/d	Aroclor 1254	v	--	-50	4.31					--	-41.1765										Reduced motor activity. Auditory deficits
				4 mg/kg bw/d		v	N.C	-79.79						v	-82.3529	-
				8 mg/kg bw/d		v	N.C	-90.46						v	-82.3529	-
		PND 14		1 mg/kg bw/d		v	--	-48.98	8.09					v	-55.0321	-
				4 mg/kg bw/d		v	--	-80.41	-5.2					v	-88.2227	-
				8 mg/kg bw/d		v	--	-91.82	24.86					v	-95.7173	-
		PND 21		1 mg/kg bw/d		v	--	-61.67	48.09					v	-50	-
				4 mg/kg bw/d		v	--	-87.2	45.8					v	-80	-
				8 mg/kg bw/d		N.C	--		14.5					v	-91.6667	-
14143	GD 10	PND 21	GD 10 - PND 21	10 ppm	DBDE	--	--	-5.78	-4.83					-		-		no info									Decabromodiphenyl ether (DBDE)		inactive	inactive		inactive	inactive											inactive	inactive	inactive	inactive
		PND 21		100 ppm		--	--	9.06	8.74					-		-
		PND 21		1000 ppm		--	--	-5.78	-11.9					-		-
		PND 77		10 ppm		--	--	-0.33	6.14					-		-
		PND 77		100 ppm		--	--	-0.66	16.99					-		-
		PND 77		1000 ppm		v	--	-14.12	26.14					-		-
6748	GD 6	PND 22	GD 6 - PND 21	0.1 mg/kg bw/d	DE-47 (PBDE-47)	--	--	-2.71	-18.08	--	--	-4.02	-2.5	-		-					Transcriptomic data (liver)						BDE-47		inactive	inactive		inactive	active	inactive	active									inactive	active	inactive	active
				15 mg/kg bw/d		v	--	-38.01	-4.48	v	--	-12.5	-6.96	-		-
				50 mg/kg bw/d		v	--	-40.55	21.17	v	--	-23.44	-3.63	-		-
930	GD 6	PND 21	GD 6 - PND 21	0.1 mg/kg bw/d	DE-71	--	--	-2.28571	-14.5803	--	--	1.37931	-74.1815	--	-1.1976	--	-4.31655				Liver: down: dio1	Liver t4: no change
				1 mg/kg bw/d		--	--	1.14286	-32.2533	--	--	11.7241	-5.24061	--	13.7725	--	27.3381
				10 mg/kg bw/d		v	--	-70.8571	3.09278	v	--	-25.5172	2.99934	v	-63.4731	v	-19.4245
				30 mg/kg bw/d		v	--	-83.7143	-32.2533	v	--	-50.3448	35.9591	v	-71.2575	v	-53.2374
5748	GD 6	PND 4	GD 6 - PND 21	1.7 mg/kg bw/d	DE-71	--	--	-1.31868	46.34					-		-									No changes in motor activity and open-field rearing
				10.2 mg/kg bw/d		--	--	-39.6429	4.985					-		-
				30.6 mg/kg bw/d		--	--	-53.4615	13.6					-		-
		PND 7		1.7 mg/kg bw/d		--	--	-7.33716	26.095					-		-
				10.2 mg/kg bw/d		v/--	--	-31.6667	21.585					-		-
				30.6 mg/kg bw/d		v/--	--	-57.1648	-4.125					-		-
		PND 14		1.7 mg/kg bw/d		--	--	-9.07809	26.785					-		-
				10.2 mg/kg bw/d		v	--	-62.4561	1.23					-		-
				30.6 mg/kg bw/d		v	--	-79.472	3.865					-		-
		PND 21		1.7 mg/kg bw/d		--	--	-14.7302	-25.92	--	--	-3.22581	99.76	-		-
				10.2 mg/kg bw/d		v	--	-54.9923	-41.18	v	--	-33.871	49.82	-		-
				30.6 mg/kg bw/d		v	--	-75.2607	-6.715	v	^	-56.9892	126.82	-		-
		PND 60		1.7 mg/kg bw/d		--	v/--	6.51613	44.83					-		-
				10.2 mg/kg bw/d		^/-	v/--	11.2671	141.605					-		-
				30.6 mg/kg bw/d		^/-	v/--	8.29278	117.445					-		-
6748	GD 6	PND 22	GD 6 - PND 21	0.1mg/kg bw/d	DE-71	--	--	-3.705	-14.105	--	--	-5.79	68.83	-		-					Transcriptomic data (liver)
				15 mg/kg bw/d		v	--	-36.52	1.105	v	--	-11.05	18.25	-		-
				50 mg/kg bw/d		v	--	-52.83	33.67	v	--	-25.79	12.14	-		-
2218	GD 1	PND 21	GD 1 - PND 21	0.3 mg/kg bw/d	DE-71	--	--	2.37527	15.748	--	ND	data not shown		-		-									No learning, motor or habituation impairment
				3 mg/kg bw/d		v	--	-47.8244	17.3228	--	ND	data not shown		-		-
				30 mg/kg bw/d		v	^	-92.8518	46.4567	v	ND	data not shown		-		-
166	GD 7	PND 23 (dams and pups)	Pregnancy and lactation	0.1 mg/kg bw/d	Ethylenthiourea (ETU)	v/-	--	-6.115	47.195	--	--	-1.85185	18.9189	-		-				Dams and F1: reduced follicular lumen size, reduced colloid							Ethylenthiourea (ETU)		inactive	inactive	active	active	inactive	inactive	inactive		inactive					inactive	inactive	inactive	inactive	inactive	inactive	inactive	inactive
		PND 23 (dams and pups)		0.3 mg/kg bw/d		--	^/-	-13.41	9.385	--	--	-16.6667	13.5135	-		-
		PND 23 (dams and pups)		1 mg/kg bw/d		--	--	-0.04	11.29	--	--	-11.1111	10.8108	-		-
		PND 42		0.1 mg/kg bw/d		--	--	-9.445	10.99					-		-
		PND 42		0.3 mg/kg bw/d		v/-	--	-22.675	-8.435					-		-
		PND 42		1 mg/kg bw/d		--	--	-2.855	15.05					-		-
		PND 60 (male) / 75 (fem)		0.1 mg/kg bw/d		--	^/-	6.345	77.745					-		-
		PND 60 (male) / 75 (fem)		0.3 mg/kg bw/d		v/-	--	-22.865	30.225					-		-
		PND 60 (male) / 75 (fem)		1 mg/kg bw/d		--	--	0.37	25.895
2215	GD10	PND 21	GD 10 - GD 16	16 mg/kg bw/d	PCB 153	--	--	-0.71	-13.89					-		-		x									PCB 153		inactive	inactive		inactive	inactive	inactive	active									inactive	inactive	inactive	inactive
				64 mg/kg bw/d		v	--	-28.57	2..2					-		-
														-		-
1126	GD 10	PND 21	GD 10 - GD 16	2 mg/kg bw/d	PCB 77	--	--	-9.16568	data not shown										PND21 pups: increased (highest dose)								PCB 77	x
				8 mg/kg bw/d		v	--	-15.3837	data not shown					-		-
18235	GD 6	PND 4	GD 6 - PND 30	30 ppm	Perchlorate	--	--	-12.766	0					-		-									No impairment of motor activity, spatial learning, fear conditioning. Reduced hippocampal synaptic transmission		Perchlorate		inactive	inactive		inactive	inactive	inactive	inactive									inactive	inactive	inactive	inactive
		PND 4		300 ppm		--	--	-6.38298	15.5556					-		-
		PND 4		1000 ppm		--	--	2.12766	6.66667					-		-
		PND 14		30 ppm		--	^	-10.1523	37.5					-		-
		PND 14		300 ppm		--	^	-1.01523	27.0833					-		-
		PND 14		1000 ppm		--	--	-8.62944	2.08333					-		-
		PND 21 (pups), PND 30 (dams)		30 ppm		--	--	3.84615	70.8333	v	--	-14.5161	-18.4211	-		-
		PND 21 (pups), PND 30 (dams)		300 ppm		v	--	-9.61538	35.4167	v	--	-28.2258	23.6842	-		-
		PND 21 (pups), PND 30 (dams)		1000 ppm		v	--	-20.5128	58.3333	v	^	-60.4839	239.474	-		-
Ad hoc 2	GD 6	GD 20 (dam)	GD 6 - GD 20	1 ppm	Perchlorate					--	--	-10.2041	21.0526	-		-					Dam thyroid: no change Dio1, Nkx21, Tg, Tpo. Up: Nis, Pendrin. Down: Pax8, TshR			Decreased fetal T4 brain. Decreased gene expression forebrain Bdnf, Bmp7, Camk4, Thrb			Perchlorate		inactive	inactive		inactive	inactive	inactive	inactive									inactive	inactive	inactive	inactive
				30 ppm						--	--	-8.84354	10.5263	-		-					Fetal thyroid: no changes Dio1, Nkx2.1, Pax8, Pendrin. Up: Nis, Tpo. Down: Trb, TshR.
				300 ppm						v	^	-74.1497	300	-		-
				1000 ppm						v	^	-87.0748	678.947	-		-
2429	GD 7	PND 16/17	GD 7 - PND 21	5 mg/kg bw/d	PFHxS	v	--	-31.3043	-6.12245	v	--	-26.087	-16.3265	-		-				Small changes no persistent	Thyroid, no change: Slc5a5, Mkx2.1, Tpo, Tshr				No changes in motor activity, learning and memory		PFHxS	x
				25 mg/kg bw/d		v	--	-45.2174	4.08163	v	--	-68.6957	-16.3265
2295	GD 2	PND 2	GD 2 - GD 21	1 mg/kg bw/d	PFOS	v	--	-9.04977	-26.9807					-		-									Hippocampal activity and learning (T-maze) were not affected		PFOS		inactive	inactive	inactive	inactive	inactive	inactive	active				active	active	active	?	?	inactive	inactive	inactive	active	?	inactive
		PND 2		2 mg/kg bw/d		v	--	-15.8371	-10.2784					-		-
		PND 2		3 mg/kg bw/d		v	--	-27.1493	-20.5567					-		-
		PND 5		1 mg/kg bw/d		v	--	-60.241	-19.4978					-		-
		PND 5		2 mg/kg bw/d		v	--	-67.1256	-24.8154					-		-
		PND 5		3 mg/kg bw/d		v	--	-71.4286	-10.6352					-		-
		PND 9		1 mg/kg bw/d		v	--	-41.0872	-7.61099					v	-50	-
		PND 9		2 mg/kg bw/d		v	--	-53.0973	17.759					v	-62.5	-
		PND 9		3 mg/kg bw/d		v	--	-69.5322	27.907					v	-57.5	-
		PND 15		1 mg/kg bw/d		v	--	-26.9179	12.357					v	-44.5378	-
		PND 15		2 mg/kg bw/d		v	--	-51.144	102.975					v	-57.9832	-
		PND 15		3 mg/kg bw/d		v	--	-39.3674	28.833					v	-41.1765	-
		PND 21		1 mg/kg bw/d		v	--	-10.8992	-13.1535					v	-32.7103	-
		PND 21		2 mg/kg bw/d		v	--	-4.54133	12.1417					v	-37.3832	-
		PND 21		3 mg/kg bw/d		v	--	-8.17439	-6.07083					v	-42.9907	-
		PND 28		1 mg/kg bw/d		v	--	-8.60421	-4.76731					v	-10	-
		PND 28		2 mg/kg bw/d		v	--	-22.4665	-32.0091					v	-43.5714	-
		PND 28		3 mg/kg bw/d		v	--	-26.7686	-40.8627					v	-57.1429	-
		PND 35		1 mg/kg bw/d		^	--	10.3047	15.57					v	-28.5714	-
		PND 35		2 mg/kg bw/d		v	--	-11.6487	3.33642					v	-51.7857	-
		PND 35		3 mg/kg bw/d		^	--	8.96057	-54.4949					v	-42.4107	-
1765	GD 2	GD 7	GD 2 - GD 20	1 mg/kg bw/d	PFOS					v	--	-92.3778	-10.0239	-		v	-37.2	no info
		GD 7		2 mg/kg bw/d						v	--	-68.7919	1.39211	-		v	-64.8
		GD 7		3 mg/kg bw/d						v	--	-75.5034	-18.6158	-		v	-68.8
		GD 7		5 mg/kg bw/d						v	--	-77.5168	-30.0716	-		v	-95.4861
		GD 7		10 mg/kg bw/d						v	--	-71.4765	-8.59189	-		v	-74.4
		GD 14		1 mg/kg bw/d						v	--	-47.619	-6.50759	-		v	-41.7582
		GD 14		2 mg/kg bw/d						v	--	-31.4286	-16.9197	-		v	-57.1429
		GD 14		3 mg/kg bw/d						v	--	-20	-13.0152	-		v	-51.6484
		GD 14		5 mg/kg bw/d						v	--	-38.0952	3.90456	-		v	-94.0104
		GD 14		10 mg/kg bw/d						v	--	-57.1429	-18.2213	-		v	-45.0549
		GD 21		1 mg/kg bw/d						v	--	-17.7215	10.823	-		v	-45.283
		GD 21		2 mg/kg bw/d						v	--	-59.4937	17.5874	-		v	-32.0755
		GD 21		3 mg/kg bw/d						v	--	-44.3038	9.47012	-		v	-54.717
		GD 21		5 mg/kg bw/d						v	--	-58.2278	3.38219	-		v	-98.3507
		GD 21		10 mg/kg bw/d						v	--	-50.6329	-20.9696	-		v	-69.8113
1247	42 days prior mating	PND 5	42 days prior to mating to PND 4	0.4 mg/kg bw/d	PFOS	v	ND	-100	ND	v	--	-46	-30.06	--	-31.57	--	-10.17	no info
				0.8 mg/kg bw/d		v	ND	-100	ND	v	--	-60	-11.66	N.D		--	10.59
				1 mg/kg bw/d		v	ND	-96.3	ND	v	--	-51.33	-31.9	N.D		No sample
				1.2 mg/kg bw/d		v	--	-98.15	-0.98	v	--	-81.33	-11.04	N.D		--	5.08
				1.6 mg/kg bw/d		v	^	-98.15	42.16	v	--	-82	2.45	N.D		--	9.74
				2 mg/kg bw/d		ND	ND	ND	ND	v	--	-84	-6.13	N.D		No sample
1126	GD 10	PND 21	GD 10 - GD 16	0.025 ug/kg bw/d	TCDD	--	--	-13.0697	data not shown					-		-			PND21 pups: increased (both doses)								TCDD
				0.1 ug/kg bw/d		v	--	-17.8237	data not shown					-		-
1456	Premating	PND 21	prior mating, mating, gestation	10 mg/kg bw/d	Tetrabromobisphenol A	--	--	-4.87633	-5.87365	--	--	-13.2557	-4.37307	-		-									No neurodevelopmental / neurobehavioral effects		TBBPA		active	active	active	inactive	inactive	inactive	active	active	?	active	active	active	active	?	inactive	inactive	inactive	inactive	active	inactive	inactive
				100 mg/kg bw/d		v	--	-23.9533	5.55734	--	--	-12.2361	-1.87417	-		-
				1000 mg/kg bw/d		v	--	-27.9833	-12.6622	v	--	-37.7279	-4.37307	-		-
1657	GD 6	GD 20	GD 6 - PND 21	10 mg/ kg bw/d	Triclosan	--	--	-24.267	ND	--	--	-5.40541	-5.38259	-		-			Increased (only dams)		Dams: no change Cyp1a1, 4a2, Ugt1a1, 1a6, Sult1b1, 1c3, Mel, Thrsp. Up: Cyp2b2, 3a1/23, Cyp3a9.		Increased PROD, decreased EROD				Triclosan		active	active	active	inactive	inactive	inactive	active	active	inactive	active	active	active	active	inactive	?	inactive	inactive	active	active	inactive	?
		GD 20		30 mg/ kg bw/d		--	--	-6.98953	ND	--	--	-12.4324	-0.738786	-		-
		GD 20		100 mg/ kg bw/d		--	--	-61.7016	ND	--	--	-17.2973	-23.9578	-		-					Pups: no change Cyp1a1, 2b2, 3a1/23, Cyp3a9, Ugt1a1, 1a6, Sult1b1, Mel, Thrsp. Up: Cyp4a2, Sult1c3.
		GD 20		300 mg/ kg bw/d		v	--	-71.7801	ND	v	--	-29.7297	6.22691	-		-
		PND 4		10 mg/ kg bw/d		--	--	-6.98953	ND					-		-
		PND 4		30 mg/ kg bw/d		--	--	-21.9634	-16.9921					-		-
		PND 4		100 mg/ kg bw/d		--	--	-42.1204	-27.4406					-		-
		PND 4		300 mg/ kg bw/d		v	--	-69.1885	-17.5726					-		-
		PND 14		10 mg/ kg bw/d		--	--	-6.70157	ND					-		-
		PND 14		30 mg/ kg bw/d		--	--	-3.53403	-12.9288					-		-
		PND 14		100 mg/ kg bw/d		--	--	-19.3717	-5.96306					-		-
		PND 14		300 mg/ kg bw/d		--	--	-26.5707	-10.6069					-		-
		PND 21 (pups)/22 (dams)		10 mg/ kg bw/d		--	--	-32.3298	ND	--	--	3.24324	ND	-		-
		PND 21 (pups)/22 (dams)		30 mg/ kg bw/d		--	--	-18.5079	9.12929	--	--	-8.64865	20.7388	-		-
		PND 21 (pups)/22 (dams)		100 mg/ kg bw/d		--	--	-23.9791	5.64644	v	--	-15.1351	10.8707	-		-
		PND 21 (pups)/22 (dams)		300 mg/ kg bw/d		--	--	-36.9372	18.4169	v	--	-32.973	15.5145	-		-
106	Premating	PND 71	Premating - PND 21	4 mg/kg bw/d	Vinclozolin	--	--	6.74	30.735					-		-									No neurodevelopmental effects		Vinclozolin		inactive	inactive		inactive	inactive	inactive	inactive		?					?	inactive	inactive	inactive	inactive	active	inactive	?
				20 mg/kg bw/d		--	--	-23.58	21.72					-		-
				100 mg/kg bw/d		v	--	-52.33	29.81					-		-
3257	Premating	Dams (?)	Premating to weaning	40 ppm	Vinclozolin	--	--	-1.31	5.765	--	--	-2.87	-2.28	-		-			No effects				Liver: Increased BROD, EROD (pups and dams). Increased MROD (pups). No changes cytochrome P450 (dams and pups). Increased liver microsomal protein (pups).
		Pups: 21–23 weeks		200 ppm		v/-	--	-10.09	0.88	v	--	-35.82	-1.9	-		-
				1000 ppm		v	--	-41.87	0.76	v	--	-58.45	4.57	-		-
3441	GD 10	PND 4	GD 10 - GD 16	0.5 mg/kg bw/d	4-OH-CB107	v	--	-29.4273	data not shown	--	--														Impaired habituation, passive avoidance altered, brain stem auditory with increased low frequency range thresholds, affected dopaminergic and noradrenergic systems		4-OH-CB107	x
				5 mg/kg bw/d		v	--	-33.637	data not shown	--	--			--	-13.5556	-
		11 months		0.5 mg/kg bw/d		--	--	data not shown	data not shown					--	-16.5041	-
				5 mg/kg bw/d		--	--	data not shown	data not shown
2320	GD 10	PND 20	GD 10 - PND 20	100 ppm	HBCD	--	--	-4.33	23.3					-		-				Increased diffuse thyroid follicular cell hypertrophy					Reduced density of oligodendrocytes		1,2,5,6,9,10-hexabromocyclododecane (HBCD)		inactive	inactive		inactive	active	inactive	active			inactive						inactive	inactive	active	active
				1000 ppm		--	--	8.88	12.41					-		-
				10000 ppm		--	^	-4.33	29.63					-		-
		PND 77		100 ppm		--	--	1.47	22.57					-		-
				1000 ppm		--	--	9.22	13.08					-		-
				10000 ppm		--	--	9.01	4.64					-		-
267	GD 18	PND 90	GD 18 - PND 5	5 mg/kg bw/d	Glyphosate based herbicide	--	v	-7.25	-45.32					-		-					Hypoth: down: dio2, dio3, mct8, oatp1c1. Pit: up: dio2, Tra1, Trb1, Mct8, Oatp1c1; no change: Tshb. Liver: Up: TRa1, TRb1; no change: Dio1, Dio3, Mct8	Metabolomic data					Glyphosate	x
				50 mg/kg bw/d		--	v	12.7	-47.25					-		-
22710	GD 1	PND 21	6 weeks (gestation and lactation)	0.5 ppm	Selenium	--	^	2.51572	51.2					-		-		no info									Selenium (sodium selenite)		inactive	inactive		inactive	inactive	inactive	inactive									inactive	inactive	inactive	inactive
				0.01 ppm		--	v	-20.7547	-28					-		-
1826	GD 6	PND 21	GD 6 - PND 21	1.7mg/ kg bw/d	DE-71	--	--	-10.34	-30.52					-		-		no info									DE-71	x
				30.6 mg/ kg bw/d		v	v	-84.02	-15.66					-		-
		PND 60		1.7mg/ kg bw/d		--	--	-4.36	128.26					-		-
				30.6 mg/ kg bw/d		--	^	-4.22	277.72					-		-
4293	Premating	PND 22	Premating - PND13	2 mg/kg bw/d	Nonylphenol	v	v	-15.44	-16.54					-		-											Nonylphenol	x
				10 mg/kg bw/d		--	--	-2.7	-0.23					-		-
				50 mg/kg bw/d		--	v/--	1.885	-13.08					-		-
1933	Pregnancy	PND 15	Pregnancy - lactation	1 mg/kg bw/d	BPA	^	--	15.1261	15.4362					--	16.8317	-									Upregulation TH-responsive gene RC3 neurogranin (hippoc.)		BPA		inactive	inactive	active	active	inactive	inactive	active	inactive	inactive				active	inactive	inactive	inactive	active	inactive	active	inactive	inactive
				10 mg/kg bw/d		^	--	35.2941	-8.05369					-		-
				50 mg/kg bw/d		^	--	36.1345	-30.8725
758	GD 6	PND 20	GD 6 - GD 19	20 mg/kg/day	DCHP	^/-	^/-	-31.5944	108.972											Colloidal degeneration, congestion, increased connective tissue							DCHP		inactive	inactive		active	inactive	inactive	active						inactive			inactive	active	inactive	active
				100 mg/kg/day	DCHP	--	^/-	-30.137	14.1895
				500 mg/kg/day	DCHP	--	^/-	-7.43107	111.358
		PND 32		20 mg/kg/day	DCHP	--	^/-	14.1741	210.714
				100 mg/kg/day	DCHP	--	--	-6.34921	0.357143
				500 mg/kg/day	DCHP	--	--	0.78125	2.38095
2863	GD 6	PND 90	GD 6 - GD 19	20 mg/kg bw/d	DCHP	^/-	^/-	18.2792	85.2139											Follicular and colloidal degeneration, increased connective and adipose tissue							DCHP		inactive	inactive		active	inactive	inactive	active						inactive			inactive	active	inactive	active
				100 mg/kg bw/d	DCHP	^	^	98.1992	74.995
				500 mg/kg bw/d	DCHP	v/-	v/-	2.21281	-54.7264
758	GD 6	PND 20	GD 6 - GD 19	20 mg/kg/day	DHP	^	--	27.6397	16.369											Follicular, colloidal degeneration, congestion, increased connective tissue							DHP		inactive	inactive		inactive	inactive	inactive	inactive		inactive					?	inactive	active	active	inactive	inactive	inactive	?
				100 mg/kg/day	DHP	^	^	14.5319	172.024
				500 mg/kg/day	DHP	^	^/-	12.3216	65.7738
		PND 32		20 mg/kg/day	DHP	--	v/-	8.82353	-15.0397
				100 mg/kg/day	DHP	--	^/-	24.9198	23.2185
				500 mg/kg/day	DHP	--	--	7.27273	90.3311
2863	GD 6	PND 90	GD 6 - GD 19	20 mg/kg bw/d	DHP	^	v/-	20.2305	-13.4348											Follicular and colloidal degeneration, increased connective and adipose tissue							DHP		inactive	inactive		inactive	inactive	inactive	inactive		inactive					?	inactive	active	active	inactive	inactive	inactive	?
				100 mg/kg bw/d	DHP	^	v	20.9783	-64.226
				500 mg/kg bw/d	DHP	v/-	--	-8.60043	-6.13151
255	GD 0	PND 21	Pregnancy - PND 9	4 ug/kg bw/d	BPA	--	--	4.85313	3.52229											Follicular hyperplasia, fibroblast proliferation, lumina degenerated, irregular follicles					No effect on spatial learning and memory		BPA		inactive	inactive	active	active	inactive	inactive	active	inactive	inactive				active	inactive		inactive	active	inactive	active	inactive	inactive
				40 ug/kg bw/d		--	--	-14.2614	-5.79252					-		-
				400 ug/kg bw/d		--	--	3.12899	-5.51734					-		-
7478	GD 7	PND 16 (pups), GD 15 (dams)	GD 7 - PND 22	7.5 mg/kg bw/d	Cyanamide	--	--	-7.78157	42.9691	--	--	9.66556	-40.5836	-		-									No heterotopia		Cyanamide		inactive	inactive	active	inactive	inactive	inactive	inactive		inactive					inactive	inactive	inactive	inactive	inactive	inactive	inactive	inactive
				11.25 mg/kg bw/d		--	--	-14.9829	42.9691	--	--	26.5344	43.9729	-		-
14584	GD 1	PND 140	20 weeks	5 ug /g bw/d	Genistein	--	--	data not shown	data not shown					-		-							Reduced TPO activity (thyroid)				Genistein		inactive	inactive	active	inactive	inactive	inactive	active	inactive	inactive	active				inactive	inactive	active	active	inactive	active	inactive	inactive
				100 ug /g bw/d		--	--	data not shown	data not shown
				500 ug /g bw/d		--	--	data not shown	data not shown
1126	GD 10	PND 21	GD 10 - GD 16	0.25 ug/kg bw/d	PCB 126	--	--	-5.62771	data not shown										PND21 pups: increased (both doses)								PCB 126	x
				1 ug/kg bw/d		--	--	-14.9784						-		-
1885	GD 10	3 weeks	GD 10 - GD 16	1 mg/kg bw/d	PCB 153	--	--	-11.715	32.07																		PCB 153		inactive	inactive		inactive	inactive	inactive	active									inactive	inactive	inactive	inactive
				4 mg/kg bw/d		--	--	-0.115	30.485					-		-
		9 weeks		1 mg/kg bw/d		--	--	1.73	-29.335					-		-
				4 mg/kg bw/d		--	--	-0.08	-33.445					-		-
2320	GD 10	PND 20	GD 10 - PND 20	100 ppm	Tetrabromobisphenol A	--	--	-4.11	-5.78					-		-				No effects					No effects on oligodendroglial development		TBBPA		active	active	active	inactive	inactive	inactive	active	active	?	active	active	active	active	?	inactive	inactive	inactive	inactive	active	inactive	inactive
				1000 ppm		--	--	-0.2	-12.98					-		-
				10000 ppm		--	--	5.35	-23.13					-		-
		PND 77		100 ppm		--	--	7.12	0.98					-		-
				1000 ppm		--	--	5.45	-5.62					-		-
				10000 ppm		--	--	-0.001	-12.5					-		-
7478	GD 7	PND 16 (pups), GD 15 (dams)	GD 7 - PND 22	10 mg/kg bw/d	2-Mercaptobenzimidazole	--	--	-2.08191	97.1049	--	--	25.5875	33.3342	-		-									No heterotopia		2-Mercaptobenzimidazole		inactive	inactive	active	inactive	inactive	inactive	inactive									active	inactive	active	active
				20 mg/kg bw/d		ND	ND			--	^	-15.8685	309.527
1172	GD 6	PND 42	GD 6 - GD 18	30 mg/kg bw/d	BDE-209	--	--	-13.3758	5.86152																No effects on: neuronal density, neuronal shapes, neuronal loss, microglial activation (hippocampus)		BDE-209		inactive	inactive		inactive	inactive												inactive	inactive	inactive
				150 mg/kg bw/d		--	--	-16.879	9.57358
				750 mg/kg bw/d		Ft4	^	-17.8344	22.9703
299	GD 6	PND 73	GD 6- PND 21	25 mg/kg bw/d	Nonylphenol	Ft4	--	-34.9206	-4.02685											Increased stratification, increased follicular epithelium thickness, decreased size of follicles							Nonylphenol	x
				50 mg/kg bw/d		Ft4	--	-29.1005	-6.71141
				100 mg/kg bw/d		Ft4	--	-31.2169	-19.4631
[truncated: 1 more columns]

## Sheet: 7 Data from single-dose studies
SUPPLEMENTAL MATERIAL 7: DATA EXTRACTED FROM SINGLE-DOSE STUDIES
						PUPS (male + female)				DAMS				PUPS (male + female)		DAMS					TH markers				Neuro AO			CompTox
CADIMA reference number	Life stage at start of dosing	Life stage at outcome assessment	Treatment duration	Exposure concentration	Chemical name	TT4	TSH	% change T4	% change TSH	TT4	TSH	% change T4	% change TSH	fT4	% change fT4	fT4	% change fT4		Liver activation T4-UDPGT activity	Histology thyroid	Genes	Proteins	Activity	Brain TH				No CompTox Info	TRHR antagonist	TRHR agonist	TPO	TSHR agonist	TSHR antagonist	THR agonist (pituitary)	THR antagonist (pit.)	IYD	SULT2a1	DIO 1	DIO 2	DIO 3	NIS	UGT1a1	UGT1a6	AhR agonist	CAR agonist	CAR antagonist	PXR agonist	THRSP	CYP1a1
544	Pregnancy	F1: 14 week	Pregnancy and lactation	600 mg/kg bw	DEHP	v	^	-53.84	72.28					--	-6.75	-					Up: Sult1c2 (RNAseq, no tissue specifications)						DEHP		inactive	inactive		inactive	inactive	inactive	inactive		inactive					?	inactive	inactive	inactive	inactive	inactive	inactive	?
1183	GD 6	Dams PND 19	GD 6 - PND 18	18 mg/kg bw/d	DE-71					v	^	-45.45	18.86	-		-											DE-71	x
29594	30 days before pregnancy	Dams: GD0	30 days	3.6 mg/kg bw/d	Fipronil					v	^	-22.8261	45.6522	-		-		no info									Fipronil		inactive	inactive		inactive	inactive	inactive	active		?	active	active	active	active	?	?	inactive	inactive	active	active	?	?
		Dams: GD 14								v	^	-22.5225	39.2857	-		-
		Dams: GD 21								v	^	-30.7692	32.4324	-		-
		Dams: PND 7								v	^	-34.8387	39.3617	-		-
		Dams: PND 14								v	^	-30.3371	36.9427	-		-
		Dams: PND21								v	^	-32.3944	39.548	-		-
		Pups: PND 7				v	^	-26.5193	26.8908					-		-
		Pups: PND 14				v	^	-31.25	32.1429					-		-
		Pups: PND 21				v	^	-30.7985	33.1858					-		-
		Pups: PND 30				v	^	-28.9941	31.6726					-		-
27596	GD 3	GD 11	2 days	300 mg/kg bw/d	Green tea leaves					^	v	8.63	-22.72	-		-		no info									Green tea leaves	x
5493	GD 18	PND 22	GD 18 - PND 21	15 ppm	PTU	v	^	-94.21	1027.66					-		-		no info									PTU		inactive	inactive	active	inactive	inactive	inactive	active		inactive	active				inactive	inactive	inactive	inactive	active	active	inactive	?
1205	GD 6	PND 21	GD 1 - PND 21	10 ppm	PTU	v	^	-56.33	312.92					-		-									Differently expressed proteins in brain
3121	GD 15	PND 21	1 day (lactation)	1 ug/kg bw/d	TCDD	v	^/--	-29.4775	22.9225					v	-26.02	-				Proliferative lesions of follicular cells; hyperplasia	Up: Ugt1a6, Ugt1a7, no changes Ugt1a1 (liver)	IHC reaction CYP1A1, UGT1A6 (liver)					TCDD		inactive	inactive		inactive	inactive	inactive	inactive									active	active	inactive	inactive
3121	GD 15	PND 21	1 day (gest and lactation)	1 ug/kg bw/d	TCDD	v	^/--	-30.7491	23.9203					v/-	-22.6447	-				Proliferative lesions of follicular cells; hyperplasia	Up: Ugt1a6, Ugt1a7, no changes Ugt1a1 (liver)	IHC reaction CYP1A1, UGT1A6 (liver)
2367	GD 10	GD 20	GD 10 - GD 16	5 mg/kg bw/d	4-OH-CB107	v	^	-88.6414	127.778	v	--	-38.3162	-2.55906	v	-41.2698	--	-23.1293		No effects				Increased DIO2 (forebrain); no effects DIO1, PROD, EROD (liver); binding activity on TTR	Decreased T4 (forebrain), no effects T4 (cerebellum)			4-OH-CB107	x
3441	GD 10	PND 4	GD 10 - GD 16	25 mg/kg bw/d	Aroclor 1254	v	--	-62.4698	data not shown	--	--	data not shown	data not shown	--	-25.0777	-									Impaired habituation, passive avoidance altered, brain stem auditory with increased low frequency range thresholds, affected dopaminergic and serotonergic systems		Aroclor 1254	x
		11 months				--	--	data not shown	data not shown
1981	GD 1	PND 35	GD 1 - PND 23	15 mg/kg bw/d	Aroclor 1254	v	--	-46.4	14.75	v	--	-34.58	28.06	-		-				Reduced area follicle, increased roundness					Delayed righting reflex, delayed ear opening, accelerated eye opening, reduced grip strength
Ad hoc 1	GD 7	PND16 (pups), GD15 (dams)	GD 7 - PND 16	60 mg/kg bw/d	DE-71	v	--	-69.52	42.0063	v	--	-62.15	39.0625							Increased vacuolation of follicular colloid in the high dose					No effects on general activity or habituation		DE-71	x
2043	GD 9	GD 21	GD 9	100 mg/kg bw/d	Nitrofen	v	--	-33.56	0.48					-		-		no info									Nitrofen		inactive	inactive		inactive	inactive	inactive	inactive		inactive				active	?	inactive	inactive	inactive	inactive	active	?	?
2338	GD 6	GD 16	GD 6 - GD 15	100 mg/kg bw/d	PCDE 35					v	--	-76	not shown	-		-											PCDE 35	x
2338	GD 6	GD 16	GD 6 - GD 15	100 mg/kg bw/d	PCDE 37					v	--	-71	not shown	-		-											PCDE 37	x
27706	GD 6	PND 22 (dams); PND 14 (pups)	GD 6 - PND 21	50 mg/kg bw/d	PFHxS	v	--	-54.2906	-7.43802	v	--	-23.5517	45.1064	v	-55.1402	v	-19.2118			No effects	No changes Tpo, Nis (thyroid). Up: Cyp2b1, Sult1c3; no changes Cyp1a1, Cyp3a11, Cyp3a23, Car, Pxr, Ppar, Ugt1a1, Dio1, Mdra1, ME1, Thrsp (liver)			Reduced T4 (neocortex)	No heterotopia (no gene expression alteration of genes TH-responsive or heterotopia-associated). No impaired learning. No effects on acoustic startle		PFHxS	x
27706	GD 6	PND 22 (dams); PND 14 (pups)	GD 6 - PND 21	300 mg/kg bw/d	Triclosan	v	--	-20.4233	32.1429	v	--	-40.8844	1.28205	v	-27.1028	v	-37.931				No changes Tpo, Nis (thyroid). Up: Cyp2b1, Sult1c3; no changes Cyp1a1, Cyp3a11, Cyp3a23, Car, Pxr, Ppar, Ugt1a1, Dio1, Mdra1, ME1, Thrsp (liver)			Reduced T4 (neocortex)	No heterotopia (no gene expression alteration of genes TH-responsive or heterotopia-associated). No impaired learning. No effects on acoustic startle		Triclosan		active	active	active	inactive	inactive	inactive	active	active	inactive	active	active	active	active	inactive	?	inactive	inactive	active	active	inactive	?
5493	GD 18	PND 22	GD 18 - PND 21	1090 ppm	Lead acetate	v	v	-52.19	-83.69					-		-		no info									Lead acetate	x
22532	GD 8	GD 21	GD 8 - GD 21	5% (w/v)	Ethanol					v	--	data not shown	data not shown	-		v	-42.5926	no info									Ethanol		inactive	inactive		inactive	inactive	inactive	inactive									inactive	inactive	inactive	inactive
		PND 90 - 100				--	^	-3.48182	72.2667
20189	GD0	GD 6	6 days	2 mg/kg bw/d	Genistein					--	^	21.76	1016.67	-		-		no info									Genistein		inactive	inactive	active	inactive	inactive	inactive	active	inactive	inactive	active				inactive		active	active	inactive	active	inactive	inactive
		GD 12	12 days							^	v	16.67	-15.79	-		-
		GD 18	18 days							--	^	-14.91	290.91	-		-
		GD 20	20 days							v	^	-65.84		-		-
1920	GD 0	3 weeks	GD 0 - PND 21	6.6 mg/L	Pentachlorophenol	--	^	-19.23	55.56	v	--	-39.43	-49.02	-		-					Increased/no change Trb (cortex)						Pentachlorophenol		active	active	active	inactive	inactive	inactive	active		?				active	?	?	active	active	inactive	active	?	?
		12 weeks				--	--	-11.47	37.99
1820	GD 6	PND 70 (dams weaning)	1 day	375 ug/kg bw	PCB 118	^	--	18.905	26.55	--	v	0.18	-29.72										No changes EROD				PCB 118	x
		PND 170				--	--	7.305	-4.575					^/-	16.72	v	-41.76
27438	GD 3	GD 14	GD 3-PND 21	0.2%	Lead acetate					^	--	20.74	21.43	-		-				Follicles with irregular shape and empty, dense stroma between lobules					No differences behaviour; decreased cellularity (cerebellum)		Lead acetate	x
23378	GD 1	PND 21	gestation and lactation	1 mg/kg bw/d	Selenium	^	--	17.9104	59.6154					-		-									Reduced cholinesterase activity (hippocam.), reduction anxiety-like behavior		Sodium selenite		inactive	inactive		inactive	inactive	inactive	inactive									inactive	inactive	inactive	inactive
4842	PND 1	PND 28	PND 1 - PND 28	0.165 mg/kg bw/d	Imidacloprid	--	--	-5.69237	6.48028	--	--	-6.45	3.99	-		-							Binding affinity for Tra, Trb (in silico)				Imidacloprid		inactive	inactive		inactive	inactive	inactive	inactive		?					inactive	?	inactive	inactive	inactive	inactive	?	?
		PND 63		0.165 mg/kg bw/d		--	--	-7.92024	3.96684	--	--	-4.84	-7.34	-		-
4842	PND 1	PND 28	PND 1 - PND 28	40 mg/ kg bw/d	Mancozeb	--	--	-9.17403	-6.25404	--	--	-6.45	-7.98	-		-							Binding affinity for Tra, Trb (in silico)				Mancozeb		inactive	inactive	active	inactive	inactive	inactive	active		?	active	active	active	inactive	?		inactive	inactive	inactive	active	?	?
		PND 63				--	--	-9.36027	-6.61443	--	--	-6.45	4.25
27438	GD 3	GD 14	GD 3-PND 21	0.3 mg/kg bw/d	Methimazole					--	--	-7.44	9.18	-		-				Follicles with irregular shape and empty, dense stroma between lobules					No differences behaviour; decreased cellularity (cerebellum)		Methimazole		inactive	inactive	active	inactive	inactive	inactive	inactive		inactive				inactive	inactive	inactive	inactive	inactive	inactive	inactive	inactive	?
27438	GD 3	GD 14	GD 3-PND 21	0.0002	Monocrotophos					--	--	-3.92	31.63	-		-				Follicles with irregular shape and empty, dense stroma between lobules					Inhibition Acetylcholinesterase; no differences locomotor activity; decreased cellularity (cerebellum)		Monocrotophos		inactive	inactive	active	inactive	inactive	inactive	inactive		inactive					inactive	inactive	inactive	inactive	inactive	inactive	inactive	inactive
2338	GD 6	GD 16	GD 6 - GD 15	100 mg/kg bw/d	PCDE 32					--	--	0	not shown					no info									PCDE 32	x
3121	GD 15	PND 21	1 day (gestation)	1 ug/kg bw/d	TCDD	--	--	1.94031	-3.3969					--	-6.69291	-				No lesions	No changes Ugt1a6, Ugt1a7, Ugt1a1 (liver)	IHC mild reaction CYP1A1, UGT1A6 (liver)					TCDD		inactive	inactive		inactive	inactive	inactive	inactive									active	active	inactive	inactive
2261	PND 1	PND 10	10 days	40 mg/kg bw/d	Dimethoate	Ft4	^	-54.3624	98.8372	Ft4	^	-26.7123	129.167					x									Dimethoate		inactive	inactive	active	inactive	inactive	inactive	inactive		inactive					inactive	inactive	inactive	inactive	inactive	inactive	inactive	active
299	GD 6	PND 73	GD 6- PND 21	30 ug/kg bw/d	E2	Ft4	--	-27.5132	-10.7383											Increased follicular epithelium thickness, decreased size of follicles							E2	x
11193	GD 9	pups 30 days after weaning	8 days	1 mg/kg	KI	Ft4	v	-6.82	-27.71											No effects	No effects on Nis, Pds, Ait, Duox2, Duoxa2, Tpo, Tg, Mct8, Dio2 (thyroid)				Impaired gene expression (brain), impaired motor coordination, no effects on spatial memory and depressive-like behavior		KI		inactive	inactive		inactive	inactive	inactive	inactive									inactive	inactive	inactive	inactive
[truncated: 1 more columns]

## Sheet: 8 Risk of bias multiple doses
SUPPLEMENTAL MATERIAL 8: RISK OF BIAS, MULTIPLE-DOSE STUDIES
RoB analysis														BPA			TBBPA		Aroclor			PCB 153		PCB 77	PCB 126	OH-CB	TCDD			PFOS			PFBS	PFHxS	Pesticides								BDE-47	DE-71					DBDE
KEY ELEMENTS												CADIMA numbers		255	2146	1933	2320	1456	2275	3441	1947	1885	2215	1126	1126	3441	738	1126	191	2295	1765	1247	2343	2429	7478	2118	7478	166	267	106	3257	7478	6748	1826	930	5748	6748	2218	14143
Performance bias																																			Amitrole		Cyanamide					MBI
	Were reliable and sensitive the methods used for the T4 quantification? (i.e. limits of detection, sensitivity)
		Direct evidence the methods used for T4 quantification were reliable and sensitive
		Indirect evidence the methods used for T4 quantification were reliable and sensitive
		Insufficient evidence or missing information the methods used for T4 quantification were reliable and sensitive
		Direct evidence the methods used for T4 quantification were not reliable and sensitive
Performance bias
	Were reliable and sensitive the methods used for the TSH quantification? (i.e. limits of detection, sensitivity)
		Direct evidence the methods used for TSH quantification were reliable and sensitive
		Indirect evidence the methods used for TSH quantification were reliable and sensitive
		Insufficient evidence or missing information the methods used for TSH quantification were reliable and sensitive
		Direct evidence the methods used for TSH quantification were not reliable and sensitive
Detection bias
	Was exposure sufficiently characterised? (i.e. purity chemical, diet prep., achieved concentration, method adm.)
		Direct evidence of consistent administration and sufficiently characterised exposure
		Indirect evidence of consistent administration without an impact on the outcomes
		Insufficient information, but likely impact on the outcomes
		Direct evidence of inconsistent administration
Detection bias
	Was the number of animals per dose group sufficient?
		The number of animals per dose group was 5 or higher
		The number of animals per dose group was below 5, but the exposures produced significant effects
		The number of animals per dose group was not specified
		Direct evidence that the number of animals was not sufficient
Detection bias
	Was a positive control included?
		Positive control was included and showed an effect
		Positive control was not included but minimal concern exists because treatment effects were observed
		Positive control was not included and the treatments did not show effects
		Positive control was included but it was ineffective
Detection bias
	Were measurements collected at a suitable timepoint when we compare control and treated groups?
		Direct evidence that measurements were collected at suitable timepoint following guidance documents
		Indirect evidence that measurements were collected at suitable timepoint but not following guidance
		Insufficient evidences that measurements were collected at suitable timepoint and with ambiguities regarding adherence with the test guidelines
		Direct evidence that measurements were not collected at suitable timepoint with not adherence to guidelines
Other sources
	Have the authors evaluated the hormonal changes in relation to contemporaneous controls or historical controls?
		Yes, they evaluated the hormonal changes in relation contemporaneous controls
		No, they evaluated the hormonal changes in relation historical controls
Performance bias
	Was the diet free of phytoestrogens or/and goitrogens (soy-free or soy-poor)?
		Direct evidence that the diet was free or poor
		Insufficient evidence, but the diet is considered not to impact the results
		Soy-containing diet
OTHER
Selection bias
	Were animals randomly allocated to dose groups?
		Direct evidence of random allocation
		Indirect evidence of random allocation or insufficient information but without impact
		Insufficient information of allocation with non-random methodology
		Direct evidence of non-random allocation
Selection bias
	Was allocation to dose groups adequately concealed?
		Direct evidence of concealment
		Indirect evidence of concealment or lack of concealment considered without impact
		Insufficient information which may impact the study validity
		Direct evidence of lacking concealment
Selection bias
	Were all experimental animals of similar age, strain, health status and source?
		Direct evidence of similar characteristics for all the animals
		Indirect evidence of similar characteristics for all the animals
		Insufficient evidence of similar characteristics for all the animals
		Direct evidence of dissimilar characteristics for all the animals
Performance bias
	Were experimental conditions identical across study groups?
		Direct evidence of identical treatment conditions
		Indirect evidence of identical treatment conditions without impact on validity
		Insufficient evidence that the conditions were identical
		Direct evidence that experimental conditions were different
Performance bias
	Were research personnel blinded to study groups?
		Direct evidence that adequate blinding was implemented
		Indirect evidence or Insufficient evidence without impact on validity
		Indirect evidence or Insufficient evidence with suspected impact on validity
		Direct evidence of insufficient blinding
Exclusion bias
	Were outcome data complete without attrition or exclusion?
		Direct evidence of no loss of animals and completeness of data, in case of loss proper documentation
		Indirect evidence of no loss of animals and completeness of data OR loss does not affect outcome
		Insufficient information OR indirect evidence of substantial loss
		Direct evidence of unacceptably large loss of animals with influence on outcome
Detection bias
	Were the factors that might influence the variability of TH measurements considered? (i.e. time of day for sampling, anaesthetics)
		Direct evidence that such factors were considered
		Indirect evidence that such factors were considered or insufficient information which do not impact the results
		Insufficient information that such factors were considered which is deemed to impact the results
		Direct evidence that such factors were not considered
Selective reporting bias
	Have all study outcomes been reported?
		Direct evidence of reporting of all outcomes outlined in protocol
		Indirect evidence of reporting of all outcomes outlined in protocol
		Indirect evidence of exclusion of planned outcomes or inclusion of unplanned outcomes
		Direct evidence of inclusion of unplanned outcomes or exclusion of planned outcomes
Selective reporting bias
	Have funding sources and conflicts of interest been reported?
		Yes, funding and conflict of interest were reported
		No, they were not reported
Other sources
	Were statistical methods reported in the study, appropriate and consistent?
		Direct evidence that statistical methods were reported and appropriated for the experimental design
		Indirect evidence that statistical methods were reported and appropriated
		Insufficient information or indirect evidence of unappropriated statistical methods
		Direct evidence of unappropriated statistical method used and missing details
DECISION											Tier 1
											Tier 2
											Tier 3
[truncated: 23 more columns]

## Sheet: 9 Risk of bias single dose
SUPPLEMENTAL MATERIAL 9: RISK OF BIAS, SINGLE-DOSE STUDIES
RoB analysis														Aroclor	PCB	OH-CB	PCDE			TCDD	PFHxS	Pesticides						DE-71	MMI	PTU		DEHP	Pb		Triclosan	EtOH	Genistein	Se	Tea		De-71		Dime	E2	KI
KEY ELEMENTS												CADIMA numbers		1981	1820	2367	2338	2338	2338	3121	27706	29594	4842	4842	27438	2043	1920	1183	27438	5493	1205	544	5493	27438	27706	22532	20189	23378	27596		AD1		2261	299	11193
Performance bias																							Imida.	Mancozeb
	Were reliable and sensitive the methods used for the T4 quantification? (i.e. limits of detection, sensitivity)
		Direct evidence the methods used for T4 quantification were reliable and sensitive
		Indirect evidence the methods used for T4 quantification were reliable and sensitive
		Insufficient evidence or missing information the methods used for T4 quantification were reliable and sensitive
		Direct evidence the methods used for T4 quantification were not reliable and sensitive
Performance bias
	Were reliable and sensitive the methods used for the TSH quantification? (i.e. limits of detection, sensitivity)
		Direct evidence the methods used for TSH quantification were reliable and sensitive
		Indirect evidence the methods used for TSH quantification were reliable and sensitive
		Insufficient evidence or missing information the methods used for TSH quantification were reliable and sensitive
		Direct evidence the methods used for TSH quantification were not reliable and sensitive
Detection bias
	Was exposure sufficiently characterised? (i.e. purity chemical, diet prep., achieved concentration, method adm.)
		Direct evidence of consistent administration and sufficiently characterised exposure
		Indirect evidence of consistent administration without an impact on the outcomes
		Insufficient information, but likely impact on the outcomes
		Direct evidence of inconsistent administration
Detection bias
	Was the number of animals per dose group sufficient?
		The number of animals per dose group was 5 or higher
		The number of animals per dose group was below 5, but the exposures produced significant effects
		The number of animals per dose group was not specified
		Direct evidence that the number of animals was not sufficient
Detection bias
	Was a positive control included?
		Positive control was included and showed an effect
		Positive control was not included but minimal concern exists because treatment effects were observed
		Positive control was not included and the treatments did not show effects
		Positive control was included but it was ineffective
Detection bias
	Were measurements collected at a suitable timepoint when we compare control and treated groups?
		Direct evidence that measurements were collected at suitable timepoint following guidance documents
		Indirect evidence that measurements were collected at suitable timepoint but not following guidance
		Insufficient evidences that measurements were collected at suitable timepoint and with ambiguities regarding adherence with the test guidelines
		Direct evidence that measurements were not collected at suitable timepoint with not adherence to guidelines
Other sources
	Have the authors evaluated the hormonal changes in relation to contemporaneous controls or historical controls?
		Yes, they evaluated the hormonal changes in relation contemporaneous controls
		No, they evaluated the hormonal changes in relation historical controls
Performance bias
	Was the diet free of phytoestrogens or/and goitrogens (soy-free or soy-poor)?
		Direct evidence that the diet was free or poor
		Insufficient evidence, but the diet is considered not to impact the results
		Soy-containing diet
OTHER
Selection bias
	Were animals randomly allocated to dose groups?
		Direct evidence of random allocation
		Indirect evidence of random allocation or insufficient information but without impact
		Insufficient information of allocation with non-random methodology
		Direct evidence of non-random allocation
Selection bias
	Was allocation to dose groups adequately concealed?
		Direct evidence of concealment
		Indirect evidence of concealment or lack of concealment considered without impact
		Insufficient information which may impact the study validity
		Direct evidence of lacking concealment
Selection bias
	Were all experimental animals of similar age, strain, health status and source?
		Direct evidence of similar characteristics for all the animals
		Indirect evidence of similar characteristics for all the animals
		Insufficient evidence of similar characteristics for all the animals
		Direct evidence of dissimilar characteristics for all the animals
Performance bias
	Were experimental conditions identical across study groups?
		Direct evidence of identical treatment conditions
		Indirect evidence of identical treatment conditions without impact on validity
		Insufficient evidence that the conditions were identical
		Direct evidence that experimental conditions were different
Performance bias
	Were research personnel blinded to study groups?
		Direct evidence that adequate blinding was implemented
		Indirect evidence or Insufficient evidence without impact on validity
		Indirect evidence or Insufficient evidence with suspected impact on validity
		Direct evidence of insufficient blinding
Exclusion bias
	Were outcome data complete without attrition or exclusion?
		Direct evidence of no loss of animals and completeness of data, in case of loss proper documentation
		Indirect evidence of no loss of animals and completeness of data OR loss does not affect outcome
		Insufficient information OR indirect evidence of substantial loss
		Direct evidence of unacceptably large loss of animals with influence on outcome
Detection bias
	Were the factors that might influence the variability of TH measurements considered? (i.e. time of day for sampling, anaesthetics)
		Direct evidence that such factors were considered
		Indirect evidence that such factors were considered or insufficient information which do not impact the results
		Insufficient information that such factors were considered which is deemed to impact the results
		Direct evidence that such factors were not considered
Selective reporting bias
	Have all study outcomes been reported?
		Direct evidence of reporting of all outcomes outlined in protocol
		Indirect evidence of reporting of all outcomes outlined in protocol
		Indirect evidence of exclusion of planned outcomes or inclusion of unplanned outcomes
		Direct evidence of inclusion of unplanned outcomes or exclusion of planned outcomes
Selective reporting bias
	Have funding sources and conflicts of interest been reported?
		Yes, funding and conflict of interest were reported
		No, they were not reported
Other sources
	Were statistical methods reported in the study, appropriate and consistent?
		Direct evidence that statistical methods were reported and appropriated for the experimental design
		Indirect evidence that statistical methods were reported and appropriated
		Insufficient information or indirect evidence of unappropriated statistical methods
		Direct evidence of unappropriated statistical method used and missing details
DECISION											Tier 1
											Tier 2
											Tier 3

[truncated: 3 more sheets: 10 Summary RoB single dose, 11 T4 TSH single dose, 12 Classification MoA]
